# Supplementary material for: Identification of cancer hallmark‐associated gene and lncRNA cooperative regulation pairs and dictate lncRNA roles in oral squamous cell carcinoma
Source: J Cell Mol Med. 2020 Mar 23;24(9):5213–23. doi: 10.1111/jcmm.15174 (PMC7205782; doi:10.1111/jcmm.15174)
Supplement: Supplementary file 2 — Table S1 [file JCMM-24-5213-s002.xlsx]

## Sheet: Sheet1
Table S1: GO Terms Mapping to the Hallmarks of Cancer
hallmarks	Go term names	Go term IDs
Self Sufficiency in Growth Signals	Positive regulation of signal transduction	GO:0009967
	Positive regulation of cell growth	GO:0030307
	Positive regulation of cell proliferation	GO:0008284
	Positivie regulation of cell cycle	GO:0045787
	Signal transduction	GO:0007165
Insensitivity to Antigrowth Signals	Negative regulation of signal transduction	GO:0009968
	Negative regulation of cell growth	GO:0030308
	Negative regulation of cell proliferation	GO:0008285
	Negative regulation of cell cycle	GO:0045786
	Signal transduction	GO:0007165
Evading Apoptosis	Negative regulation of apoptosis	GO:0043069
	Positive regulation of anti-apoptosis	GO:0043066
	Negative regualtion of programmed cell death	GO:0045768
Limitless Replicative Potential	Replicative cell aging	GO:0001302
	Positive regualtion of telomere maintenance	GO:0032206
	Cellular senescence	GO:0090398
Sustained Angiogenesis	Positive regulation of angiogenesis	GO:0045765
	Regulation of angiogenesis	GO:0045766
	Positive regulation of vascular endothelial growth factor receptor signaling pathway	GO:0030949
	Vasculogenesis	GO:0001570
Tissue Invasion and Metastasis	Wound healing	GO:0042060
	Negative regulation of cell adhesion	GO:0007162
	Cell-cell adhesion mediated by integrin	GO:0033631
	Cell-cell adhesion mediated by cadherin	GO:0044331
	Epithelial to mesenchymal transition	GO:0001837
	Cell migration	GO:0016477
	Cell motility	GO:0048870
	Cell adhesion	GO:0007155
Genome Instability and Mutation	Chromosome organization	GO:0051276
	Maintenance of fidelity involved in DNA-dependent DNA replication	GO:0045005
	DNA repair	GO:0006281
Tumor Promoting Inflammation	T-cell mediated cytotoxicity directed against tumor cell target	GO:0002419
	Natural killer cell mediated cytotoxicity directed against tumor cell target	GO:0002420
	Positive regualtion of natural killer cell mediated immune response to tumor cell	GO:0002857
	Positive regualtion of T-cell mediated immune response to tumor cell	GO:0002842
	Cytokine production involved in immune response	GO:0002367
	Regulation of immune response	GO:0050776
Reprogramming Energy Metabolism	Glycolysis	GO:0006096
	Cellular response to hypoxia	GO:0071456
Evading Immune Detection	Regulation of immune response to tumor cell	GO:0002837
	Immune response to tumor cells	GO:0002418
	Cytokine production involved in immune response	GO:0002367
	Regulation of immune response	GO:0050776
