# Supplementary material for: Identification of cancer hallmark‐associated gene and lncRNA cooperative regulation pairs and dictate lncRNA roles in oral squamous cell carcinoma
Source: J Cell Mol Med. 2020 Mar 23;24(9):5213–23. doi: 10.1111/jcmm.15174 (PMC7205782; doi:10.1111/jcmm.15174)
Supplement: Supplementary file 3 — Table S2 [file JCMM-24-5213-s003.xlsx]

## Sheet: Evading Apoptosis
Table S3: Detail information and network for GLCRPs in diverse hallmark.
lnc	gene	cor_value	cor_p	fisher
LINC02408	NKX3-2	0.473706	1.65296e-16	0.02729
AL109924.1	NKX3-2	0.339883	1.00172e-08	0.0362362
LINC01429	NKX3-2	0.53894	9.62339e-22	0.0060177
LINC00327	NKX3-2	0.543894	3.44972e-22	0.00216221
AF015262.1	NKX3-2	0.462673	9.95815e-16	0.0060177
LINC02257	NKX3-2	0.525466	1.44059e-20	0.0182632
LINC01096	NKX3-2	0.446854	1.17088e-14	0.0254663
AC122719.1	NKX3-2	0.383109	7.2098e-11	0.0362362
AC015909.1	NKX3-2	0.368901	3.96106e-10	0.00216221
AC104825.1	NKX3-2	0.365842	5.65491e-10	0.0254663
PWAR6	NKX3-2	0.314515	1.30182e-07	0.0060177
AC124312.2	NKX3-2	0.320945	6.94742e-08	0.0060177
AC011595.2	NKX3-2	0.405403	4.19678e-12	0.02729
AC027288.3	NKX3-2	0.545291	2.57505e-22	0.02729
AC125603.3	NKX3-2	0.319793	7.7831e-08	0.02729
LINC02461	NKX3-2	0.309788	2.04626e-07	0.02729
AC090877.2	NKX3-2	0.436014	5.89604e-14	0.0060177
AC009093.1	NKX3-2	0.710484	8.63929e-43	0.00216221
LINC00567	NKX3-2	0.350874	3.06186e-09	0.00216221
AC134312.2	NKX3-2	0.659224	4.83576e-35	0.00216221
AC009093.2	NKX3-2	0.679449	6.54662e-38	0.00216221
LINC02544	NKX3-2	0.641756	9.75278e-33	0.0362362
AC099786.3	NKX3-2	0.542461	4.6496e-22	0.0182632
AC134312.5	NKX3-2	0.663807	1.1327e-35	0.00216221
AL359694.2	NKX3-2	0.363372	7.51838e-10	0.0362362
LINC00922	NKX3-2	0.67132	9.91298e-37	0.00216221
AC090125.1	NKX3-2	0.321267	6.73e-08	0.00498746
AC068594.1	NKX3-2	-0.318464	8.86748e-08	0.00216221
AC012213.3	NKX3-2	0.464736	7.15265e-16	0.0182632
AC006441.4	NKX3-2	0.359119	1.22085e-09	0.00216221
LINC00663	NKX3-2	0.349956	3.3867e-09	0.0060177
LINC02080	NKX3-2	0.306975	2.66842e-07	0.00216221
ZNF582-AS1	NKX3-2	0.381925	8.33614e-11	0.0060177
AC243960.3	NKX3-2	0.323594	5.34079e-08	0.0060177
CASC15	NKX3-2	0.511774	1.99698e-19	0.0362362
AL590438.1	NKX3-2	0.467413	4.64039e-16	0.0182632
LINC00426	ATF5	0.316388	1.08588e-07	0.0419734
AL137191.1	ATF5	0.351871	2.74364e-09	0.0419734
LINC00677	ATF5	0.345515	5.48854e-09	0.0419734
AL591468.1	RIPK2	0.373324	2.35127e-10	0.0361631
LINC00973	RIPK2	0.34377	6.62195e-09	0.0403382
DUBR	RIPK2	0.335393	1.60457e-08	0.0403382
LINC00958	RIPK2	0.312722	1.54688e-07	0.030871
AL008723.1	PRAME	0.36778	4.51519e-10	0.0139615
AL117329.1	PRAME	0.367889	4.45777e-10	0.0139615
LINC01748	PRAME	0.339583	1.03396e-08	0.000680614
AL592486.1	PRAME	0.344011	6.45279e-09	0.000350582
LINC00954	PRAME	0.332186	2.23615e-08	0.00284799
LINC00858	PRAME	0.369901	3.52267e-10	0.000165089
AC011287.1	PRAME	0.339577	1.03469e-08	0.000350582
CLEC12A-AS1	PRAME	0.389932	3.08844e-11	0.000165089
LINC01807	PRAME	0.351981	2.71043e-09	0.00284799
AL354714.3	PRAME	0.338435	1.16702e-08	0.000680614
LINC01518	PRAME	0.333001	2.05595e-08	0.000165089
BARX1-AS1	PRAME	0.348284	4.06528e-09	0.000350582
AL359313.1	PRAME	0.30861	2.28763e-07	0.000350582
LINC01194	PRAME	0.324607	4.8265e-08	2.39819e-05
CASC9	PRAME	0.346955	4.69691e-09	0.000680614
LINC01234	PRAME	0.305945	2.93869e-07	0.000165089
LINC02163	PRAME	0.430261	1.35886e-13	0.000350582
LINC02315	PRAME	0.324097	5.07881e-08	0.00110423
AC090809.1	PRAME	0.307284	2.59213e-07	0.000680614
AC007848.1	PRAME	0.345898	5.26639e-09	0.000165089
ADGRD1-AS1	PRAME	0.386268	4.88095e-11	0.000165089
LINC02571	PRAME	0.305822	2.97279e-07	0.000350582
AC123905.1	PRAME	0.309177	2.16826e-07	0.000165089
AL357153.2	PRAME	0.335009	1.66993e-08	0.000370392
AC131532.1	PRAME	0.363497	7.41138e-10	0.000165089
AL133467.2	PRAME	0.333089	2.03744e-08	0.00110423
AC023034.1	PRAME	0.435542	6.31836e-14	0.00405993
AC023034.2	PRAME	0.38057	9.835e-11	0.00405993
AC104041.1	PRAME	0.425532	2.66723e-13	0.00405993
AC093515.1	PRAME	0.35587	1.7595e-09	0.00110423
AC023824.3	PRAME	0.341922	8.06768e-09	0.00110423
AC008738.2	PRAME	0.356024	1.72947e-09	0.00405993
AC004542.2	PRAME	0.30351	3.68625e-07	0.0139615
AL133467.4	PRAME	0.379561	1.11191e-10	0.00110423
FGF14-AS2	PRAME	0.326173	4.12405e-08	0.00110423
DGCR9	PRAME	0.342739	7.39427e-09	0.0139615
AL590644.1	GNRH1	0.386508	4.73803e-11	0.0202459
AL158835.1	GNRH1	0.348629	3.91553e-09	0.0119774
EPB41L4A-AS1	GNRH1	0.406874	3.45266e-12	0.0337962
LINC00240	GNRH1	0.457116	2.40175e-15	0.0337962
AL583804.1	GNRH1	0.401258	7.23741e-12	0.0202459
LINC01772	GNRH1	0.483062	3.42317e-17	0.0202459
AL513329.1	GNRH1	0.541157	6.09257e-22	0.0202459
AL023755.1	GNRH1	0.306976	2.66803e-07	0.00405524
AC016877.1	GNRH1	0.400958	7.52669e-12	0.0202459
MIRLET7DHG	GNRH1	0.54858	1.28691e-22	0.0337962
AC004895.1	GNRH1	0.352546	2.5465e-09	0.0337962
SNHG15	GNRH1	0.365746	5.71803e-10	0.0337962
AL353764.1	GNRH1	0.472153	2.13669e-16	0.0337962
AL592309.2	GNRH1	0.331704	2.34961e-08	0.0202459
AL512649.2	GNRH1	0.311667	1.71123e-07	0.0337962
FOXD2-AS1	GNRH1	0.377273	1.46613e-10	0.0202459
LINC02271	GNRH1	0.358179	1.35747e-09	0.0471185
RNF139-AS1	GNRH1	0.717691	5.12683e-44	0.0202459
AC111194.1	GNRH1	0.378415	1.27745e-10	0.0471185
AC096711.1	GNRH1	0.360666	1.02428e-09	0.0471185
AC008467.1	GNRH1	0.441117	2.7744e-14	0.0337962
LINC02216	GNRH1	0.309848	2.03474e-07	0.0337962
AC025176.1	GNRH1	0.508607	3.60773e-19	0.0337962
LINC02497	GNRH1	0.310615	1.89166e-07	0.0471185
LINC02214	GNRH1	0.362573	8.23939e-10	0.0337962
AC096711.3	GNRH1	0.333417	1.96961e-08	0.0471185
AP003354.1	GNRH1	0.317301	9.93487e-08	0.0202459
AC078906.1	GNRH1	0.311406	1.75444e-07	0.0202459
AC091185.1	GNRH1	0.651768	4.8616e-34	0.0202459
AC090987.1	GNRH1	0.375132	1.89549e-10	0.0202459
AC083843.3	GNRH1	0.599805	9.03782e-28	0.0202459
AL390728.6	GNRH1	0.654633	2.01843e-34	0.0202459
AC098657.2	GNRH1	0.30075	4.75424e-07	0.0202459
AC034229.2	GNRH1	0.514533	1.18696e-19	0.0337962
AL591848.3	GNRH1	0.314395	1.31696e-07	0.0202459
LINC01355	GNRH1	0.74917	7.37834e-50	0.0202459
AC011978.2	GNRH1	0.305776	2.9855e-07	0.0202459
AL359694.2	GNRH1	0.420907	5.10732e-13	0.0337962
AC012213.3	GNRH1	0.344207	6.3187e-09	0.0202459
AL158152.1	GNRH1	0.533754	2.76623e-21	0.0337962
AL359881.1	GNRH1	0.454482	3.62488e-15	0.0202459
AL670729.3	GNRH1	0.342028	7.97745e-09	0.0202459
AL513327.3	GNRH1	0.495542	3.88303e-18	0.0202459
AC016773.1	GNRH1	0.666748	4.40245e-36	0.0471185
AC010719.1	GNRH1	0.591275	7.5577e-27	0.0337962
AL078605.1	GNRH1	0.465201	6.63692e-16	0.0337962
AL109936.2	GNRH1	0.422064	4.3454e-13	0.0202459
AL359504.2	GNRH1	0.468624	3.81049e-16	0.0202459
Z98200.1	GNRH1	0.588213	1.5953e-26	0.0337962
AC008875.1	GNRH1	0.589271	1.23333e-26	0.0337962
AL080317.2	GNRH1	0.441536	2.60652e-14	0.0337962
AC012213.4	GNRH1	0.389209	3.38213e-11	0.0202459
AL031281.2	GNRH1	0.593503	4.36672e-27	0.0202459
AC103724.4	GNRH1	0.403858	5.14663e-12	0.0202459
AC021321.1	GNRH1	0.500416	1.61934e-18	0.0202459
AC034229.3	GNRH1	0.511962	1.92778e-19	0.0337962
AC010245.2	GNRH1	0.488654	1.30497e-17	0.0337962
AL365181.2	GNRH1	0.325521	4.4037e-08	0.0202459
AL512413.1	GNRH1	0.314184	1.3441e-07	0.0202459
AL024498.1	GNRH1	0.42615	2.44374e-13	0.0337962
AL451050.2	GNRH1	0.491676	7.69293e-18	0.0202459
AL645940.1	GNRH1	0.586523	2.40123e-26	0.0337962
AL138831.2	GNRH1	0.351597	2.82766e-09	0.0337962
AL133255.1	GNRH1	0.51045	2.55925e-19	0.0337962
AL160408.5	GNRH1	0.48896	1.23734e-17	0.0202459
Z97832.2	GNRH1	0.662021	1.99992e-35	0.0337962
AL021807.1	GNRH1	0.409264	2.50907e-12	0.0337962
AC109347.2	GNRH1	0.444885	1.57738e-14	0.0471185
AC018648.1	GNRH1	0.523186	2.2506e-20	0.0337962
AC092171.4	GNRH1	0.634281	8.51774e-32	0.0337962
AC073335.2	GNRH1	0.463583	8.60825e-16	0.0337962
AC102953.2	GNRH1	0.332665	2.12842e-08	0.0337962
AC093788.1	GNRH1	0.688523	2.83636e-39	0.0471185
AL008718.2	TFAP2A	-0.339924	9.97399e-09	0.0346855
LINC00240	HELLS	0.335784	1.54048e-08	0.0395175
AC004895.1	HELLS	0.353215	2.36478e-09	0.0395175
AC025176.1	HELLS	0.388711	3.59953e-11	0.0395175
AC106795.3	HELLS	0.303401	3.72369e-07	0.0395175
AC034229.2	HELLS	0.363327	7.55701e-10	0.0395175
FO680682.1	HELLS	0.352422	2.58174e-09	0.0395175
AC022762.2	HELLS	0.461071	1.28571e-15	0.0313716
AC034229.3	HELLS	0.361759	9.04377e-10	0.0395175
AL024498.1	HELLS	0.412885	1.53937e-12	0.0395175
AL138831.2	HELLS	0.393841	1.88336e-11	0.0395175
AL133255.1	HELLS	0.342067	7.94384e-09	0.0395175
Z97832.2	HELLS	0.369001	3.91506e-10	0.0395175
AL021807.1	HELLS	0.417433	8.26496e-13	0.0395175
AC102953.2	HELLS	0.398663	1.01412e-11	0.0395175
AL132712.1	PSMD14	0.300563	4.83638e-07	0.0194433
AL137191.1	PSMD14	0.354265	2.10448e-09	0.0194433
LINC01572	PSMD14	0.351972	2.71311e-09	0.0194433
AP005328.1	PSMD14	0.304523	3.35532e-07	0.0269948
AC090377.1	PSMD14	0.409151	2.54741e-12	0.0269948
AL356056.3	PSMD14	0.413306	1.45382e-12	0.0467869
AL512598.1	PSMD14	0.305362	3.10322e-07	0.0467869
AL023755.1	PRAMEF17	0.5126	1.71e-19	0.0162769
AC117373.1	PRAMEF17	0.5882	1.60054e-26	0.0338801
LINC00943	IL2RB	0.392271	2.29903e-11	0.00138764
LINC02408	IL2RB	0.359417	1.18028e-09	0.00138764
Z99774.1	IL2RB	0.308099	2.40066e-07	0.0149354
BX255923.1	IL2RB	0.300385	4.916e-07	0.00251826
AL591468.1	IL2RB	0.604257	2.90791e-28	0.00251826
LINC00623	IL2RB	0.371539	2.90492e-10	0.00426557
AL162414.1	IL2RB	0.503938	8.53357e-19	0.00251826
SLC2A1-AS1	IL2RB	-0.408586	2.74746e-12	0.00426557
AC108463.2	IL2RB	0.302222	4.15232e-07	0.0202664
PGM5P4-AS1	IL2RB	0.323097	5.61193e-08	0.0202664
RFX3-AS1	IL2RB	0.365293	6.02602e-10	0.00251826
SNHG15	IL2RB	-0.325714	4.31886e-08	0.00251826
LINC01934	IL2RB	0.61397	2.30074e-29	0.0202664
MIR155HG	IL2RB	0.376801	1.55189e-10	0.00441355
AL592431.1	IL2RB	0.309646	2.074e-07	0.00426557
LINC02195	IL2RB	0.542902	4.24189e-22	0.00122034
LINC00426	IL2RB	0.684346	1.2204e-38	0.00122034
AC017002.3	IL2RB	0.463821	8.28531e-16	0.0202664
LINC00996	IL2RB	0.649994	8.34027e-34	0.00251826
AC034199.1	IL2RB	0.331124	2.49378e-08	0.00251826
AC079209.1	IL2RB	0.358167	1.35939e-09	0.00426557
LINC02446	IL2RB	0.399779	8.77524e-12	0.00138764
LINC00944	IL2RB	0.3545	2.05024e-09	0.00138764
LINC02416	IL2RB	0.567166	2.20265e-24	0.00138764
AC008083.2	IL2RB	0.380516	9.90061e-11	0.00138764
AC023906.2	IL2RB	-0.324817	4.72603e-08	0.00441355
LINC00567	IL2RB	0.445062	1.53563e-14	0.00122034
AC007611.1	IL2RB	-0.314018	1.36566e-07	0.00122034
AC092368.3	IL2RB	0.319708	7.84872e-08	0.00122034
AC068025.2	IL2RB	0.303267	3.77011e-07	0.00122034
AC005256.1	IL2RB	-0.315943	1.13376e-07	0.00441355
AC243960.3	IL2RB	0.311827	1.68529e-07	0.00441355
AL080317.2	IL2RB	-0.304691	3.30328e-07	0.00251826
AL590438.1	IL2RB	0.302526	4.03772e-07	0.00426557
AC006033.2	IL2RB	0.714688	1.68078e-43	0.00251826
AC009275.1	IL2RB	-0.321538	6.55148e-08	0.00251826
LINC00467	PSMD9	0.379097	1.17621e-10	0.032079
LINC01356	PSMD9	0.372669	2.54138e-10	0.032079
AL390729.1	PSMD9	0.397026	1.25267e-11	0.032079
AC097059.2	PSMD9	0.3026	4.01019e-07	0.032079
AC098487.1	PSMD9	0.311852	1.68115e-07	0.0395982
CASC11	PSMD9	0.331598	2.37555e-08	0.0395982
PVT1	PSMD9	0.357757	1.42362e-09	0.032079
AC104316.2	PSMD9	0.32864	3.21346e-08	0.032079
AL390728.6	PSMD9	0.315074	1.2334e-07	0.032079
AC016773.1	PSMD9	0.351829	2.75633e-09	0.0395982
AL359504.2	PSMD9	0.364097	6.91708e-10	0.032079
AC093788.1	PSMD9	0.310882	1.84422e-07	0.0395982
OGFRP1	CD38	0.303788	3.59251e-07	0.0152059
CLEC12A-AS1	CD38	0.3179	9.37073e-08	0.0266873
LINC00623	PTK2B	0.310703	1.87594e-07	0.0202459
AL137191.1	HSPD1	0.418052	7.58867e-13	0.0158634
LINC01572	HSPD1	0.302948	3.88319e-07	0.0158634
AC090377.1	HSPD1	0.372888	2.47633e-10	0.024028
EPB41L4A-AS1	YWHAZ	-0.306941	2.677e-07	0.0150626
AC018781.1	YWHAZ	0.418259	7.37502e-13	0.00874492
AC091563.1	YWHAZ	-0.316757	1.04761e-07	0.00874492
AC011978.2	YWHAZ	0.374126	2.13729e-10	0.00874492
AC025171.5	YWHAZ	-0.320201	7.47633e-08	0.0150626
LINC00467	MIF	0.332428	2.18114e-08	0.00110461
MIR4435-2HG	MIF	0.366269	5.38241e-10	0.0117533
LINC01106	MIF	0.32261	5.89056e-08	0.00464173
LINC02408	MIF	-0.303628	3.64614e-07	0.000274744
AC006305.1	MIF	0.30135	4.49967e-07	0.0032855
CYTOR	MIF	0.331574	2.38119e-08	0.00464173
EPB41L4A-AS1	MIF	0.432374	1.00181e-13	0.000576158
LINC02561	MIF	0.318254	9.05181e-08	0.000274744
LINC00240	MIF	0.318031	9.25148e-08	0.000576158
LINC01980	MIF	0.343718	6.65877e-09	0.0030195
NUP50-AS1	MIF	0.398459	1.04118e-11	0.0181501
HAGLROS	MIF	0.312083	1.64456e-07	0.00464173
AC012442.1	MIF	0.314221	1.33929e-07	0.00464173
AC108463.2	MIF	-0.326813	3.86634e-08	0.00464173
SNHG15	MIF	0.367433	4.70147e-10	0.000576158
LINC01503	MIF	0.383377	6.97671e-11	0.000576158
AL021154.1	MIF	0.317175	1.00576e-07	0.00110461
LINC00896	MIF	0.398427	1.04555e-11	0.0181501
AL139412.1	MIF	0.328542	3.24541e-08	0.00110461
AP000251.1	MIF	0.342482	7.60042e-09	0.00561966
LINC02067	MIF	0.512198	1.84409e-19	0.0030195
AC084864.1	MIF	0.308586	2.29291e-07	0.000576158
AC098487.1	MIF	0.305347	3.10761e-07	0.00196877
LINC02428	MIF	0.315643	1.16725e-07	0.00196877
AC126768.2	MIF	0.355989	1.73617e-09	0.000576158
CASC11	MIF	0.355206	1.89493e-09	0.00196877
PVT1	MIF	0.520067	4.12054e-20	0.00110461
AC012625.1	MIF	0.317757	9.50298e-08	0.000576158
LINC01094	MIF	-0.313815	1.39261e-07	0.00196877
AC004080.2	MIF	0.331806	2.3253e-08	0.000576158
AC027031.2	MIF	0.407544	3.15759e-12	0.00110461
SNHG9	MIF	0.421202	4.90139e-13	0.00162985
AL132712.1	MIF	0.361743	9.05999e-10	0.00162985
AC104041.1	MIF	0.318872	8.52042e-08	0.00561966
AL353719.1	MIF	0.309463	2.11038e-07	0.000274744
LINC01905	MIF	0.32972	2.8788e-08	0.0032855
AC005256.1	MIF	0.423278	3.66511e-13	0.00561966
AC009955.2	MIF	0.30115	4.58302e-07	0.00464173
AL132655.2	MIF	0.307798	2.4696e-07	0.00561966
AC008764.6	MIF	0.308329	2.3492e-07	0.00561966
AC107976.1	MIF	0.33295	2.06687e-08	0.00561966
AL162413.1	MIF	0.348762	3.85879e-09	0.000576158
AC106900.2	MIF	0.345715	5.37163e-09	0.00464173
AL359504.2	MIF	0.364447	6.64421e-10	0.00110461
AC073195.1	MIF	0.373512	2.29927e-10	0.00464173
AL451050.2	MIF	0.30057	4.83362e-07	0.00110461
AC073352.1	MIF	0.337443	1.29522e-08	0.0030195
AC046143.2	MIF	0.307731	2.48534e-07	0.0030195
AC021851.1	MIF	0.351763	2.77637e-09	0.00464173
AC069544.1	MIF	0.335807	1.53678e-08	0.000274744
AC006033.2	MIF	-0.303258	3.77323e-07	0.000576158
AC092171.4	MIF	0.360209	1.07887e-09	0.000576158
AL133215.2	MIF	0.348025	4.18186e-09	0.000274744
AC010997.5	MIF	0.380328	1.01289e-10	0.000274744
Z83851.2	MIF	0.406767	3.50178e-12	0.0181501
AL008582.1	MIF	0.342576	7.52453e-09	0.0181501
AC005537.1	BAG4	0.317926	9.34705e-08	0.00271461
LINC01096	BAG4	0.301251	4.54068e-07	0.00504588
LINC01932	BAG4	0.330551	2.6445e-08	0.00271461
AC131532.1	BAG4	0.358711	1.27847e-09	0.00508253
AL137191.1	BAG4	0.353494	2.29279e-09	0.0309586
LINC01572	BAG4	0.370664	3.22058e-10	0.0309586
AL031123.2	BAG4	0.338658	1.13997e-08	0.00271461
AC007342.4	BAG4	0.30201	4.23447e-07	0.0309586
AC007342.5	BAG4	0.310671	1.88173e-07	0.0309586
AC007639.1	BAG4	0.32888	3.13584e-08	0.0309586
AP005230.1	BAG4	0.370077	3.45095e-10	0.0171865
AP001033.1	BAG4	0.328461	3.27235e-08	0.0171865
AC016877.3	BAG4	0.340844	9.04751e-09	0.00143455
AL359643.3	BAG4	0.324239	5.0075e-08	0.00271461
AC239868.3	BAG4	0.331108	2.49782e-08	0.00143455
AL109615.2	TNFRSF10D	0.30927	2.14935e-07	0.0344956
AC122710.2	TNFRSF10D	0.311728	1.70126e-07	0.0344956
AC016877.3	TNFRSF10D	0.30951	2.10099e-07	0.0207621
AL158835.1	APBB2	-0.367045	4.91824e-10	0.0179257
LINC01534	APBB2	-0.342789	7.35537e-09	0.020142
LINC01776	APBB2	0.300399	4.9096e-07	0.0352606
LINC00623	APBB2	0.371592	2.88664e-10	0.0352606
AC104461.1	APBB2	0.302551	4.02837e-07	0.0352606
AP000251.1	APBB2	-0.312236	1.62065e-07	0.020142
SNHG9	APBB2	-0.389155	3.40487e-11	0.00754976
MIR9-3HG	APBB2	-0.361668	9.13797e-10	0.020142
AC090877.2	APBB2	0.326041	4.17947e-08	0.020142
AC009093.1	APBB2	0.416573	9.30341e-13	0.00754976
AC134312.2	APBB2	0.333728	1.90716e-08	0.00754976
AC009093.2	APBB2	0.318934	8.46875e-08	0.00754976
AL135818.2	APBB2	0.31026	1.95657e-07	0.00754976
AC134312.5	APBB2	0.322493	5.95919e-08	0.00754976
AC037487.1	APBB2	-0.341695	8.26556e-09	0.00754976
AC008738.2	APBB2	-0.33416	1.82368e-08	0.020142
LINC01775	APBB2	0.30696	2.67217e-07	0.020142
AL356740.1	APBB2	-0.314182	1.34433e-07	0.00754976
LINC02560	APBB2	-0.329771	2.86376e-08	0.020142
AF131215.7	APBB2	-0.355209	1.8944e-09	0.0352606
AL109936.2	APBB2	-0.386457	4.76821e-11	0.0352606
AL590438.1	APBB2	0.367562	4.63102e-10	0.0352606
AC109347.2	APBB2	-0.33639	1.4461e-08	0.0466542
AC108463.2	TWIST2	0.320744	7.08664e-08	0.0471205
AL162727.1	TWIST2	0.309824	2.03931e-07	0.046624
AC034199.1	TWIST2	0.309553	2.09232e-07	0.046624
AC134312.2	TWIST2	0.342711	7.4168e-09	0.0398006
AC134312.5	TWIST2	0.345309	5.61219e-09	0.0398006
AL158835.1	PRNP	-0.385193	5.57672e-11	0.0490072
LINC01096	PRNP	-0.31918	8.26689e-08	0.0490072
AC104825.1	PRNP	-0.302596	4.01156e-07	0.0490072
AC109347.2	PRNP	-0.302478	4.05549e-07	0.0490072

## Sheet: Evading Immune Detection
lnc	gene	cor_value	cor_p	fisher
AL158835.1	PVR	-0.305147	3.16612e-07	0.0427083
AC009720.1	PVR	0.334521	1.75681e-08	0.0332506
LINC02081	PVR	0.411264	1.91702e-12	0.0332506
LINC02195	KIR2DL4	0.607989	1.10859e-28	0.0484935
LINC00426	KIR2DL4	0.482154	3.99703e-17	0.0484935
AC007611.1	KIR2DL4	-0.35159	2.83002e-09	0.0484935
LINC00426	KIR3DL1	0.323605	5.33463e-08	0.0484935
AL591468.1	ITGA4	0.45123	5.99734e-15	0.0180489
LINC00623	ITGA4	0.363851	7.11625e-10	0.0253985
AL162414.1	ITGA4	0.387466	4.20539e-11	0.0180489
SLC2A1-AS1	ITGA4	-0.315833	1.14594e-07	0.0253985
RFX3-AS1	ITGA4	0.349182	3.6858e-09	0.0180489
SNHG15	ITGA4	-0.382461	7.80672e-11	0.0180489
LINC00996	ITGA4	0.424598	3.04346e-13	0.0180489
AC034199.1	ITGA4	0.389098	3.42924e-11	0.0180489
AC079209.1	ITGA4	0.422815	3.91131e-13	0.0253985
AC099786.3	ITGA4	0.333029	2.04999e-08	0.0253985
AL590438.1	ITGA4	0.412577	1.60515e-12	0.0253985
AC006033.2	ITGA4	0.530054	5.81084e-21	0.0180489

## Sheet: Genome Instability and Mutation
lnc	gene	cor_value	cor_p	fisher
AL390728.6	RFC5	0.321333	6.69e-08	0.032079
AL109936.2	RFC5	0.303097	3.83e-07	0.032079
AC016877.3	RFC5	0.337901	1.23e-08	0.032079
AL158835.1	XRCC1	0.363898	7.08e-10	0.0351838
LINC00511	XRCC1	0.431947	1.07e-13	0.0281226
LINC02086	XRCC1	0.301538	4.42e-07	0.0281226
AL137191.1	XRCC1	0.496459	3.3e-18	0.0281226
AC009120.3	XRCC1	0.350173	3.31e-09	0.0281226
AC092368.3	XRCC1	0.303347	3.74e-07	0.0281226
AC007639.1	XRCC1	0.413059	1.5e-12	0.0281226
AP005230.1	XRCC1	0.324241	5.01e-08	0.0386661
AC080037.1	XRCC1	0.435055	6.78e-14	0.0281226
AC016205.1	XRCC1	0.536135	1.71e-21	0.0386661
AL356740.1	XRCC1	0.431855	1.08e-13	0.0281226
FGF14-AS2	XRCC1	0.363904	7.07e-10	0.0281226
MIR4435-2HG	UBR5	-0.372197	2.69e-10	0.049842
CYTOR	UBR5	-0.390048	3.04e-11	0.0244152
LINC02067	UBR5	-0.341837	8.14e-09	0.0383214
AC073912.2	UBR5	0.317462	9.78e-08	0.0495247
AL162413.1	UBR5	-0.306617	2.76e-07	0.0297247
AC046143.2	UBR5	-0.330551	2.64e-08	0.0383214
LINC00511	LIG1	0.346484	4.94e-09	0.0419734
AL583810.2	LIG1	0.306258	2.85e-07	0.0419734
AL137191.1	LIG1	0.604024	3.09e-28	0.0419734
AL031705.1	LIG1	0.303954	3.54e-07	0.0419734
AC009120.3	LIG1	0.334912	1.69e-08	0.0419734
AC007639.1	LIG1	0.340855	9.04e-09	0.0419734
AC080037.1	LIG1	0.378283	1.3e-10	0.0419734
AC037487.1	LIG1	0.322369	6.03e-08	0.0419734
AL356740.1	LIG1	0.394329	1.77e-11	0.0419734
FGF14-AS2	LIG1	0.312564	1.57e-07	0.0419734
LINC00467	RAD1	0.36643	5.28e-10	0.0143523
LINC00240	RAD1	0.334861	1.7e-08	0.0448316
AC114763.1	RAD1	0.357615	1.45e-09	0.0346532
KLHL7-AS1	RAD1	0.385835	5.15e-11	0.0448316
AC005537.1	RAD1	0.316281	1.1e-07	0.0448316
LINC01376	RAD1	0.337638	1.27e-08	0.0346532
AL513123.1	RAD1	0.324944	4.67e-08	0.0448316
AL139412.1	RAD1	0.324426	4.91e-08	0.0143523
LINC02100	RAD1	0.311838	1.68e-07	0.0448316
AC106799.2	RAD1	0.324463	4.9e-08	0.0448316
AC126768.2	RAD1	0.34386	6.56e-09	0.0448316
OSMR-AS1	RAD1	0.421266	4.86e-13	0.0448316
LINC01511	RAD1	0.349232	3.67e-09	0.0448316
AC122710.2	RAD1	0.363384	7.51e-10	0.0448316
AC004080.2	RAD1	0.347047	4.65e-09	0.0448316
AC113192.2	RAD1	0.402505	6.15e-12	0.00978606
AL390728.6	RAD1	0.320577	7.2e-08	0.0144
AC034229.2	RAD1	0.34211	7.91e-09	0.0448
FO680682.1	RAD1	0.307966	2.43e-07	0.0448316
AL359881.1	RAD1	0.30477	3.28e-07	0.0143523
AC110769.2	RAD1	0.303308	3.76e-07	0.0346532
AC079610.2	RAD1	0.45724	2.36e-15	0.0346532
AC026412.3	RAD1	0.315285	1.21e-07	0.0448316
AL359504.2	RAD1	0.30905	2.19e-07	0.0143523
AC008875.1	RAD1	0.344632	6.04e-09	0.0448316
AL136162.1	RAD1	0.331923	2.3e-08	0.0448316
AC016877.3	RAD1	0.336941	1.37e-08	0.0143523
AC034229.3	RAD1	0.33566	1.56e-08	0.0448316
AL024498.1	RAD1	0.385927	5.09e-11	0.0448316
AL359715.3	RAD1	0.334209	1.81e-08	0.0448316
AC025171.5	RAD1	0.307115	2.63e-07	0.0448316
AC021851.1	RAD1	0.365769	5.7e-10	0.0346532
LINC00467	XRCC6	0.366847	5.03e-10	0.00576538
MIR4435-2HG	XRCC6	0.342762	7.38e-09	0.0279118
OGFRP1	XRCC6	0.340813	9.08e-09	0.0181501
CYTOR	XRCC6	0.329834	2.85e-08	0.0229112
NUP50-AS1	XRCC6	0.416929	8.86e-13	0.0181501
Z83851.1	XRCC6	0.55042	8.7e-23	0.0181501
AC007731.3	XRCC6	0.311182	1.79e-07	0.0181501
LINC02067	XRCC6	0.347266	4.54e-09	0.0196446
NEAT1	XRCC6	-0.317116	1.01e-07	0.00526264
CASC11	XRCC6	0.31622	1.1e-07	0.00914015
PVT1	XRCC6	0.408819	2.66e-12	0.00576538
LINC01511	XRCC6	0.322817	5.77e-08	0.003435
AC027031.2	XRCC6	0.355942	1.75e-09	0.00576538
AL137191.1	XRCC6	0.319125	8.31e-08	0.00162985
ANKRD34C-AS1	XRCC6	0.301545	4.42e-07	0.00562
FO680682.1	XRCC6	0.330782	2.58e-08	0.003435
AC090377.1	XRCC6	0.334438	1.77e-08	0.0032855
AC006504.5	XRCC6	0.300269	4.97e-07	0.00561966
Z83851.2	XRCC6	0.48203	4.08e-17	0.0181501
AC006305.1	SMARCB1	0.310191	1.97e-07	0.0032855
AC007249.1	SMARCB1	0.323955	5.15e-08	0.00464174
AL158835.1	SMARCB1	0.32872	3.19e-08	4.52e-05
LINC01534	SMARCB1	0.3134	1.45e-07	0.00561966
Z83851.1	SMARCB1	0.354788	1.99e-09	0.0181501
AL139412.1	SMARCB1	0.35227	2.63e-09	0.00110461
AP000251.1	SMARCB1	0.307305	2.59e-07	0.00561966
LINC01410	SMARCB1	0.303929	3.55e-07	0.000576158
AC084864.1	SMARCB1	0.327813	3.49e-08	0.000576158
LINC01096	SMARCB1	0.323449	5.42e-08	0.00196876
AC027031.2	SMARCB1	0.302306	4.12e-07	0.00110461
AL391152.1	SMARCB1	0.319848	7.74e-08	0.00162985
AL133153.2	SMARCB1	0.307314	2.58e-07	0.00162985
LINC00519	SMARCB1	0.343312	6.96e-09	0.00162985
AL359317.2	SMARCB1	0.395083	1.61e-11	0.00162985
AL137191.1	SMARCB1	0.431295	1.17e-13	0.00162985
AL512274.1	SMARCB1	-0.329829	2.85e-08	0.000576158
LINC00663	SMARCB1	0.351836	2.75e-09	0.00561966
AC009271.1	SMARCB1	0.308043	2.41e-07	0.0032855
AC006504.5	SMARCB1	0.300309	4.95e-07	0.00561966
LINC02560	SMARCB1	-0.391035	2.69e-11	0.00561966
AC106900.2	SMARCB1	0.321559	6.54e-08	0.00464174
AC073195.1	SMARCB1	0.309726	2.06e-07	0.00464174
FGF14-AS2	SMARCB1	0.31086	1.85e-07	0.00162985
AC021851.1	SMARCB1	0.377219	1.48e-10	0.00464174
AC069544.1	SMARCB1	0.390661	2.82e-11	0.000274744
AC008124.1	SMARCB1	0.302465	4.06e-07	0.000274744
AL133215.2	SMARCB1	0.312533	1.58e-07	0.000274744
AC092368.3	RFC1	0.31625	1.1e-07	0.0333638
AC007639.1	RFC1	0.331576	2.38e-08	0.0333638
AC004542.1	RFC1	0.322887	5.73e-08	0.0483353
AL137191.1	POLD1	0.548444	1.32e-22	0.0389261
AC080037.1	POLD1	0.317025	1.02e-07	0.0389261
AL356740.1	POLD1	0.318276	9.03e-08	0.0389261
LINC00467	POLR2K	0.388045	3.91e-11	0.0373056
LINC01772	POLR2K	0.313478	1.44e-07	0.0373056
AC078980.1	POLR2K	0.303408	3.72e-07	0.042549
RNF139-AS1	POLR2K	0.542957	4.19e-22	0.0373056
PVT1	POLR2K	0.475554	1.22e-16	0.0373056
AC027031.2	POLR2K	0.301063	4.62e-07	0.0373056
AP006621.2	POLR2K	0.305159	3.16e-07	0.0320533
AC083843.3	POLR2K	0.383695	6.71e-11	0.0373056
AL390728.6	POLR2K	0.476959	9.61e-17	0.0373056
LINC01355	POLR2K	0.377929	1.35e-10	0.0373056
AC011978.2	POLR2K	0.525733	1.37e-20	0.0373056
AC012213.3	POLR2K	0.367686	4.56e-10	0.0373056
AC022762.2	POLR2K	0.3764	1.63e-10	0.0320533
AL359504.2	POLR2K	0.373235	2.38e-10	0.0373056
AC012213.4	POLR2K	0.402134	6.45e-12	0.0373056
AL031281.2	POLR2K	0.353996	2.17e-09	0.0373056
AC016877.3	POLR2K	0.328638	3.21e-08	0.0373056
AC021321.1	POLR2K	0.433092	9.03e-14	0.0373056
AL451050.2	POLR2K	0.326262	4.09e-08	0.0373056
AC073352.1	POLR2K	0.417627	8.05e-13	0.042549
AC046143.2	POLR2K	0.306161	2.88e-07	0.042549
MIR4435-2HG	SMG1	-0.424062	3.28e-13	0.0368045
LINC00623	SMG1	0.384746	5.89e-11	0.0355467
AC098487.1	SMG1	-0.341318	8.6e-09	0.0478018
AC091185.1	SMG1	0.334003	1.85e-08	0.0355467
MIR4435-2HG	MAD2L2	0.506324	5.51e-19	0.0373471
AL137191.1	PPP5C	0.444324	1.72e-14	0.0451621
LINC01572	PPP5C	0.319603	7.93e-08	0.0451621
FGF14-AS2	PPP5C	0.368641	4.08e-10	0.0451621
AP006621.2	SFPQ	0.308657	2.28e-07	0.0451285
AC022762.2	SFPQ	0.382806	7.48e-11	0.0451285
LINC00467	RBX1	0.405896	3.93e-12	0.00426557
MIR4435-2HG	RBX1	0.466746	5.17e-16	0.0234688
CYTOR	RBX1	0.513105	1.55e-19	0.0202664
AL158835.1	RBX1	0.310272	1.95e-07	0.000223317
EPB41L4A-AS1	RBX1	0.334963	1.68e-08	0.00251826
LINC00240	RBX1	0.385495	5.37e-11	0.00251826
NUP50-AS1	RBX1	0.525262	1.5e-20	0.0149354
AC007952.3	RBX1	0.338996	1.1e-08	0.00122034
AC108463.2	RBX1	-0.309857	2.03e-07	0.0202664
SNHG15	RBX1	0.477136	9.33e-17	0.00251826
Z83851.1	RBX1	0.332377	2.19e-08	0.0149354
MIR155HG	RBX1	0.329245	3.02e-08	0.00441355
LINC02539	RBX1	0.312732	1.55e-07	0.00251826
AC007731.3	RBX1	0.304177	3.47e-07	0.0149354
LINC00896	RBX1	0.300877	4.7e-07	0.0149354
AP000251.1	RBX1	0.332338	2.2e-08	0.00441355
LINC02067	RBX1	0.387855	4.01e-11	0.00861323
AC108488.1	RBX1	0.305477	3.07e-07	0.0202664
AC098487.1	RBX1	0.35981	1.13e-09	0.00682429
AC023794.1	RBX1	0.322759	5.8e-08	0.00138764
CASC11	RBX1	0.375322	1.85e-10	0.00682429
PVT1	RBX1	0.408343	2.84e-12	0.00426557
AC004080.2	RBX1	0.30686	2.7e-07	0.00251826
AC027031.2	RBX1	0.342283	7.76e-09	0.00426557
AC113192.2	RBX1	0.320405	7.33e-08	0.00377746
SNHG9	RBX1	0.45707	2.42e-15	0.00122034
AC136443.3	RBX1	0.392741	2.17e-11	0.00122034
AL132712.1	RBX1	0.303233	3.78e-07	0.00122034
AL445363.1	RBX1	0.380958	9.38e-11	0.00122034
AL359397.2	RBX1	0.302918	3.89e-07	0.00122034
AC104316.2	RBX1	0.35718	1.52e-09	0.00426557
AL390728.6	RBX1	0.322545	5.93e-08	0.00426557
AL353719.1	RBX1	0.313352	1.46e-07	0.00138764
AC019294.3	RBX1	0.316554	1.07e-07	0.00441355
LINC02127	RBX1	0.309188	2.17e-07	0.00122034
AC004585.1	RBX1	0.360287	1.07e-09	0.00122034
AC068025.2	RBX1	-0.301243	4.54e-07	0.00122034
GAPLINC	RBX1	0.319566	7.96e-08	0.00248233
AC005256.1	RBX1	0.365516	5.87e-10	0.00441355
AC060766.4	RBX1	0.3478	4.29e-09	0.00122034
AL132655.2	RBX1	0.300034	5.08e-07	0.00441355
AC008764.6	RBX1	0.313429	1.45e-07	0.00441355
AC107976.1	RBX1	0.303793	3.59e-07	0.00441355
AC016773.1	RBX1	0.374339	2.08e-10	0.00682429
AL162413.1	RBX1	0.441336	2.69e-14	0.00251826
AC010719.1	RBX1	0.318013	9.27e-08	0.00251826
AL359504.2	RBX1	0.380668	9.72e-11	0.00426557
AC012213.4	RBX1	0.316828	1.04e-07	0.00426557
AL024498.1	RBX1	0.321147	6.81e-08	0.00251826
LINC02084	RBX1	0.300902	4.69e-07	0.00861323
AC073352.1	RBX1	0.41034	2.17e-12	0.00861323
AC046143.2	RBX1	0.457033	2.43e-15	0.00861323
AC021851.1	RBX1	0.33336	1.98e-08	0.0202664
AC092171.4	RBX1	0.380386	1.01e-10	0.00251826
AC064836.2	RBX1	0.312153	1.63e-07	0.0202664
AP000569.1	RBX1	0.310035	2e-07	0.00441
AL133215.2	RBX1	0.41856	7.07e-13	0.00138764
AC010997.5	RBX1	0.305159	3.16e-07	0.00138764
Z83851.2	RBX1	0.445062	1.54e-14	0.0149354
AL008582.1	RBX1	0.320278	7.42e-08	0.0149354
ZNF667-AS1	SMC1B	0.466406	5.46e-16	0.0081791
LINC00319	SMC1B	0.359786	1.13e-09	0.0081791
AL158835.1	SMC1B	0.320772	7.07e-08	9.39e-05
AP001046.1	SMC1B	0.337417	1.3e-08	0.0081791
AL138767.3	SMC1B	0.312988	1.51e-07	0.000494573
LINC01534	SMC1B	0.366394	5.3e-10	0.0081791
LINC00511	SMC1B	0.348795	3.85e-09	0.00255592
AC096543.2	SMC1B	0.471562	2.36e-16	0.000316507
LINC01315	SMC1B	0.373194	2.39e-10	0.0245597
LINC01305	SMC1B	0.680154	5.15e-38	0.00205293
BPESC1	SMC1B	0.313804	1.39e-07	0.00124364
AP000253.1	SMC1B	0.350841	3.07e-09	0.0081791
LINC00494	SMC1B	0.343295	6.97e-09	0.0081791
AC104135.1	SMC1B	0.361803	9e-10	0.00205293
AP000251.1	SMC1B	0.465844	5.98e-16	0.0081791
LINC01679	SMC1B	0.352837	2.47e-09	0.0081791
MUC20-OT1	SMC1B	0.347644	4.36e-09	0.00124364
AC092910.3	SMC1B	0.406304	3.72e-12	0.00124364
LINC02014	SMC1B	0.358971	1.24e-09	0.00124364
AC106795.3	SMC1B	0.307886	2.45e-07	0.000143757
LINC02208	SMC1B	0.309204	2.16e-07	0.000143757
MIR9-3HG	SMC1B	0.757639	1.4e-51	0.00818
AC138466.1	SMC1B	0.391878	2.42e-11	0.000494573
LINC02321	SMC1B	0.304771	3.28e-07	0.00255592
AL137191.1	SMC1B	0.308602	2.29e-07	0.00255592
AC016044.1	SMC1B	0.418122	7.52e-13	0.0081791
AC009120.3	SMC1B	0.319432	8.06e-08	0.00255592
AC007639.1	SMC1B	0.366065	5.51e-10	0.00255592
AC080037.1	SMC1B	0.420364	5.51e-13	0.00255592
AC015908.3	SMC1B	0.362506	8.3e-10	0.00255592
AC037487.1	SMC1B	0.328037	3.42e-08	0.00255592
AC016205.1	SMC1B	0.651498	5.28e-34	0.00075689
AL356740.1	SMC1B	0.339729	1.02e-08	0.00255592
AC012313.5	SMC1B	0.337602	1.27e-08	0.0081791
AC091057.3	SMC1B	0.316162	1.11e-07	0.0081791
AF131215.7	SMC1B	0.347247	4.55e-09	0.000316507
AC079610.2	SMC1B	0.410786	2.04e-12	0.00205293
AL109936.2	SMC1B	0.501085	1.43e-18	0.000316507
AC012557.1	SMC1B	0.346031	5.19e-09	0.00124364
AC016877.3	SMC1B	0.339198	1.08e-08	0.000316507
AL158211.2	SMC1B	0.566336	2.66e-24	0.000494573
AL359715.3	SMC1B	0.392269	2.3e-11	0.000143757
FGF14-AS2	SMC1B	0.312535	1.57e-07	0.00255592
AL138831.2	SMC1B	0.34956	3.54e-09	0.000143757
AC104117.5	SMC1B	0.337914	1.23e-08	0.000143757
AL021807.1	SMC1B	0.444671	1.63e-14	0.000143757
AL158211.4	SMC1B	0.55863	1.47e-23	0.000494573
LINC02018	SMC1B	0.399818	8.73e-12	0.00124364
AC008124.1	SMC1B	0.32603	4.18e-08	0.000494573
AL133215.2	SMC1B	0.351811	2.76e-09	0.000494573
AL591468.1	NBN	0.334633	1.74e-08	0.0361631
LINC00623	NBN	0.380792	9.57e-11	0.0219958
DUBR	NBN	0.309842	2.04e-07	0.0403382
AC026250.1	NBN	0.318978	8.43e-08	0.030871
LINC00240	SUMO1	0.358552	1.3e-09	0.0376911
LINC00511	SUMO1	0.312812	1.53e-07	0.0329213
LINC01503	SUMO1	0.300607	4.82e-07	0.0376911
LINC01511	SUMO1	0.340458	9.43e-09	0.0376911
AL132712.1	SUMO1	0.339362	1.06e-08	0.0329213
LINC00519	SUMO1	0.359242	1.2e-09	0.0329213
AL359397.2	SUMO1	0.333603	1.93e-08	0.0329213
AL137191.1	SUMO1	0.320585	7.2e-08	0.0329213
AC080037.1	SUMO1	0.312821	1.53e-07	0.0329213
FO680682.1	SUMO1	0.332913	2.07e-08	0.0376911
AC090377.1	SUMO1	0.302149	4.18e-07	0.04855
AL162413.1	SUMO1	0.321277	6.72e-08	0.0376911
AL024498.1	SUMO1	0.342081	7.93e-09	0.0376911
AL138831.2	SUMO1	0.321642	6.48e-08	0.0376911
AC092171.4	SUMO1	0.369452	3.71e-10	0.0376911
LINC01932	UBE2W	0.302398	4.09e-07	0.0326634
LINC00313	CSNK1E	0.31149	1.74e-07	0.00479068
AL391704.1	CSNK1E	0.311637	1.72e-07	0.00154678
MYOSLID	CSNK1E	0.301051	4.62e-07	0.0209889
LINC00460	CSNK1E	0.32047	7.28e-08	0.00134624
LINC00707	CSNK1E	0.344801	5.93e-09	0.00154678
AC131254.1	CSNK1E	0.358824	1.26e-09	0.00472583
AC124276.2	CSNK1E	0.312691	1.55e-07	0.00422879
LINC02320	CSNK1E	0.337567	1.28e-08	0.00134624
AL049836.1	CSNK1E	0.362695	8.13e-10	0.00134624
LINC01910	CSNK1E	0.34018	9.71e-09	0.0027302
AC093484.4	CSNK1E	0.31629	1.1e-07	0.00134624
LINC02081	CSNK1E	0.323657	5.31e-08	0.00134624
AC004817.3	CSNK1E	0.344572	6.08e-09	0.00134624
AL365203.2	CSNK1E	0.319621	7.92e-08	0.00154678
SNHG9	RUVBL2	0.323106	5.61e-08	0.0484935
AC136443.3	RUVBL2	0.304206	3.46e-07	0.0484935
AL132712.1	RUVBL2	0.317509	9.74e-08	0.0484935
AL445363.1	RUVBL2	0.301952	4.26e-07	0.0484935
AL137191.1	RUVBL2	0.323488	5.4e-08	0.0484935
VASH1-AS1	ERCC2	0.331388	2.43e-08	0.0419734
AL132712.1	ERCC2	0.314738	1.27e-07	0.0419734
AL133153.2	ERCC2	0.331878	2.31e-08	0.0419734
AC007611.1	ERCC2	0.31501	1.24e-07	0.0419734
AL158835.1	PCNA	0.375733	1.76e-10	0.0490072
LINC01094	PCNA	-0.301655	4.37e-07	0.0490072
AC016773.1	PCNA	0.389534	3.25e-11	0.0490072
AC093788.1	PCNA	0.349411	3.59e-09	0.0490072
SNHG9	PNKP	0.300478	4.87e-07	0.0419734
AC136443.3	PNKP	0.312811	1.53e-07	0.0419734
AL132712.1	PNKP	0.339384	1.06e-08	0.0419734
AL445363.1	PNKP	0.308622	2.29e-07	0.0419734
AL137191.1	PNKP	0.346504	4.93e-09	0.0419734
AC060766.4	PNKP	0.343588	6.75e-09	0.0419734
AL356740.1	PNKP	0.315257	1.21e-07	0.0419734
FGF14-AS2	PNKP	0.30546	3.07e-07	0.0419734
MIR3945HG	TCEA1	-0.3378	1.25e-08	0.0222817
LINC01932	TCEA1	0.343509	6.81e-09	0.014713
AC011978.2	TCEA1	0.348725	3.87e-09	0.00830225
FO680682.1	TCEA1	0.347425	4.46e-09	0.014713
AC016877.3	TCEA1	0.322157	6.16e-08	0.00830225
AL356056.3	TCEA1	0.408044	2.95e-12	0.0257143
AL078644.2	TCEA1	0.330866	2.56e-08	0.00830225
PACERR	TCEA1	0.303609	3.65e-07	0.00830225

## Sheet: Insensitivity to Antigrowth Sig
lnc	gene	cor_value	cor_p	fisher
AL731563.3	MAP2K7	0.31458	1.29369e-07	0.0404622
AC069544.1	MAP2K7	0.381496	8.78498e-11	0.0404622
AC008124.1	MAP2K7	0.317405	9.83473e-08	0.0404622
BX255923.1	ADCY2	0.457883	2.12882e-15	0.0284478
PGM5P4-AS1	ADCY2	0.447551	1.05317e-14	0.0211843
AC004947.1	ADCY2	0.620454	4.02744e-30	0.0284478
LINC01135	ADCY2	0.377375	1.44824e-10	0.0156508
LINC00957	ADCY2	0.355534	1.82685e-09	0.0284478
LINC02257	ADCY2	0.334902	1.68855e-08	0.0156508
LINC02447	ADCY2	0.331829	2.31984e-08	0.00850037
AC104825.1	ADCY2	0.309493	2.10434e-07	0.00850037
AC091563.1	ADCY2	0.695697	2.18299e-40	0.0156508
AC116036.2	ADCY2	0.447421	1.07424e-14	0.0346166
LIX1-AS1	NPPB	0.338238	1.19149e-08	0.0351838
BX255923.1	FGF10	0.466442	5.43148e-16	0.0232772
AL162414.1	FGF10	0.343596	6.7464e-09	0.0232772
AC108463.2	FGF10	0.398484	1.0379e-11	0.0306749
PGM5P4-AS1	FGF10	0.437257	4.91328e-14	0.0306749
AC004947.1	FGF10	0.36465	6.49058e-10	0.0232772
LINC02147	FGF10	0.361268	9.5642e-10	0.0232772
AC104211.2	FGF10	0.390283	2.95505e-11	0.0115917
AC091563.1	FGF10	0.368531	4.13603e-10	0.0115917
LINC02544	FGF10	0.356686	1.60584e-09	0.0232772
AC099786.3	FGF10	0.359176	1.213e-09	0.0115917
AC006033.2	FGF10	0.352549	2.5457e-09	0.0232772
LINC00467	RAN	0.31299	1.50755e-07	0.036137
LINC01356	RAN	0.374392	2.07055e-10	0.036137
AL390729.1	RAN	0.378295	1.29617e-10	0.036137
AC104825.1	RAN	-0.325767	4.29626e-08	0.0445016
AC099786.3	RAN	-0.319409	8.08303e-08	0.036137
AL591468.1	RAC2	0.31578	1.15186e-07	0.00251826
LINC00460	RAC2	0.327465	3.61982e-08	0.00122034
LINC01934	RAC2	0.320077	7.56878e-08	0.0202664
LINC02195	RAC2	0.312361	1.60134e-07	0.00122034
LINC00426	RAC2	0.367012	4.93757e-10	0.00122034
AC017002.3	RAC2	0.406419	3.66763e-12	0.0202664
LINC00996	RAC2	0.321581	6.52363e-08	0.00251826
AC034199.1	RAC2	0.355194	1.89748e-09	0.00251826
AC079209.1	RAC2	0.374663	2.00489e-10	0.00426557
AC008083.2	RAC2	0.380206	1.02807e-10	0.00138764
AC004585.1	RAC2	0.374626	2.01375e-10	0.00122034
LINC02560	RAC2	-0.305133	3.17002e-07	0.00441355
AC006033.2	RAC2	0.416142	9.87084e-13	0.00251826
AC008124.1	RAC2	-0.305582	3.04006e-07	0.00138764
LINC02195	FPR3	0.439575	3.48876e-14	0.0419734
LINC00426	FPR3	0.520645	3.68548e-20	0.0419734
SNHG9	FPR3	-0.326346	4.05299e-08	0.0419734
AC009093.1	FPR3	0.346109	5.14769e-09	0.0419734
LINC00567	FPR3	0.425959	2.51069e-13	0.0419734
AC138512.1	FPR3	0.394724	1.68286e-11	0.0419734
AC068025.2	FPR3	0.331985	2.28283e-08	0.0419734
LINC00336	FGF20	0.488659	1.30397e-17	0.0352843
AC090921.1	FGF20	0.330356	2.69776e-08	0.0213451
AC019155.2	FGF20	0.387327	4.27862e-11	0.0352843
LINC00240	FGF20	0.327995	3.43067e-08	0.0352843
AC092637.1	FGF20	0.40408	4.99827e-12	0.0352843
C9orf135-AS1	FGF20	0.432099	1.04239e-13	0.0352843
LINC01772	FGF20	0.337143	1.33662e-08	0.0213451
AL390838.1	FGF20	0.423759	3.42531e-13	0.0352843
AC073486.1	FGF20	0.324032	5.11233e-08	0.0352843
AC003087.1	FGF20	0.473074	1.83501e-16	0.0352843
AC004895.1	FGF20	0.53312	3.14326e-21	0.0352843
AL136985.1	FGF20	0.49319	5.89213e-18	0.0213451
LINC00575	FGF20	0.302732	3.96152e-07	0.0492396
AL122034.1	FGF20	0.333788	1.89538e-08	0.0352843
AL353764.1	FGF20	0.356466	1.64597e-09	0.0352843
LINC01648	FGF20	0.412579	1.60474e-12	0.0213451
LINC01675	FGF20	0.33356	1.94059e-08	0.0213451
AL590705.2	FGF20	0.39137	2.57658e-11	0.0352843
AC007349.3	FGF20	0.334402	1.77858e-08	0.0352843
AL136099.1	FGF20	0.349266	3.65242e-09	0.0352843
AL139130.1	FGF20	0.523628	2.06485e-20	0.0213451
AC113391.1	FGF20	0.436134	5.7932e-14	0.0352843
AC113355.1	FGF20	0.314943	1.24913e-07	0.0352843
LINC01574	FGF20	0.469725	3.18362e-16	0.0352843
AC008885.2	FGF20	0.505408	6.51617e-19	0.0352843
AC026414.1	FGF20	0.521889	2.89641e-20	0.0352843
AC096711.1	FGF20	0.405023	4.41336e-12	0.0492396
LINC02216	FGF20	0.388714	3.59825e-11	0.0352843
LINC02225	FGF20	0.429567	1.50108e-13	0.0352843
AC093857.1	FGF20	0.419153	6.51685e-13	0.0492396
AC074344.2	FGF20	0.581353	8.26941e-26	0.0492396
AC008525.1	FGF20	0.313365	1.45434e-07	0.0352843
AC109927.2	FGF20	0.467101	4.88115e-16	0.0492396
LINC01182	FGF20	0.359591	1.15721e-09	0.0492396
AC016687.2	FGF20	0.460474	1.41365e-15	0.0492396
LINC02214	FGF20	0.346046	5.18297e-09	0.0352843
AC008667.3	FGF20	0.441611	2.57737e-14	0.0352843
AC113391.2	FGF20	0.393506	1.9655e-11	0.0352843
AC096711.3	FGF20	0.398646	1.01638e-11	0.0492396
AC026904.2	FGF20	0.343294	6.96861e-09	0.0213451
AC079054.1	FGF20	0.362903	7.93385e-10	0.0213451
LINC00599	FGF20	0.461499	1.20096e-15	0.0213451
AC023202.1	FGF20	0.359882	1.11974e-09	0.0213451
AC103831.1	FGF20	0.423797	3.40708e-13	0.0213451
LINC02365	FGF20	0.357131	1.52754e-09	0.0492396
AC091563.1	FGF20	0.351287	2.926e-09	0.0213451
AC117373.1	FGF20	0.49386	5.23361e-18	0.0253932
AC034229.2	FGF20	0.499786	1.81475e-18	0.0352843
LINC01355	FGF20	0.3028	3.93649e-07	0.0213451
AL359881.1	FGF20	0.331335	2.44049e-08	0.0213451
AL513327.3	FGF20	0.363706	7.23526e-10	0.0213451
AC016773.1	FGF20	0.39089	2.73773e-11	0.0492396
AC010719.1	FGF20	0.353842	2.20586e-09	0.0352843
AL078605.1	FGF20	0.470625	2.74722e-16	0.0352843
AL359504.2	FGF20	0.374907	1.94725e-10	0.0213451
AC103724.4	FGF20	0.300823	4.72273e-07	0.0213451
AC034229.3	FGF20	0.505367	6.566e-19	0.0352843
AL024498.1	FGF20	0.356164	1.70258e-09	0.0352843
AL451050.2	FGF20	0.431527	1.13219e-13	0.0213451
AL645940.1	FGF20	0.311291	1.77364e-07	0.0352843
AL138831.2	FGF20	0.479706	6.05472e-17	0.0352843
AL133255.1	FGF20	0.353751	2.22811e-09	0.0352843
Z97832.2	FGF20	0.435381	6.46827e-14	0.0352843
AL138916.2	FGF20	0.519956	4.21024e-20	0.0352843
AC104117.5	FGF20	0.545198	2.62553e-22	0.0352843
AC109347.2	FGF20	0.410605	2.09514e-12	0.0492396
AC092171.4	FGF20	0.34674	4.80798e-09	0.0352843
AC102953.2	FGF20	0.351661	2.80794e-09	0.0352843
AC090877.2	F2RL3	0.362585	8.22871e-10	0.0368052
LINC01315	TLR6	0.46138	1.22399e-15	0.0461055
LINC00426	TLR6	0.337824	1.24446e-08	0.0315483
LINC00567	TLR6	0.368544	4.13007e-10	0.0315483
AC004542.1	TLR6	0.313098	1.49199e-07	0.0461055
AL158835.1	FGF17	0.43851	4.08448e-14	0.0119774
EPB41L4A-AS1	FGF17	0.518946	5.11412e-20	0.0337962
LINC00240	FGF17	0.455567	3.06102e-15	0.0337962
LINC01772	FGF17	0.358381	1.32694e-09	0.0202459
AL353764.1	FGF17	0.453779	4.04358e-15	0.0337962
AL021154.1	FGF17	0.330682	2.60918e-08	0.0202459
AC007349.3	FGF17	0.360921	9.94961e-10	0.0337962
AL139412.1	FGF17	0.325723	4.31518e-08	0.0202459
RNF139-AS1	FGF17	0.438723	3.95765e-14	0.0202459
LINC02447	FGF17	0.303412	3.72009e-07	0.0471185
LINC01574	FGF17	0.42062	5.31522e-13	0.0337962
AC126768.2	FGF17	0.303267	3.7701e-07	0.0337962
AC008885.2	FGF17	0.346986	4.68158e-09	0.0337962
AC096711.1	FGF17	0.354686	2.00806e-09	0.0471185
AC008467.1	FGF17	0.33383	1.88715e-08	0.0337962
AC106795.3	FGF17	0.300612	4.81508e-07	0.0337962
AC012625.1	FGF17	0.370557	3.26142e-10	0.0337962
AC096711.3	FGF17	0.338916	1.10945e-08	0.0471185
AC099499.1	FGF17	0.320067	7.576e-08	0.0337962
AC026904.2	FGF17	0.493729	5.35662e-18	0.0202459
AC004080.2	FGF17	0.353734	2.23235e-09	0.0337962
AL390728.6	FGF17	0.421574	4.65313e-13	0.0202459
AC034229.2	FGF17	0.579087	1.41196e-25	0.0337962
AL591222.1	FGF17	0.380829	9.52989e-11	0.0337962
AL359694.2	FGF17	0.380523	9.89221e-11	0.0337962
AC012213.3	FGF17	0.35464	2.01839e-09	0.0202459
AL359881.1	FGF17	0.553924	4.10061e-23	0.0202459
AL670729.3	FGF17	0.311957	1.66447e-07	0.0202459
AL513327.3	FGF17	0.334323	1.79321e-08	0.0202459
AC016773.1	FGF17	0.566418	2.6074e-24	0.0471185
AC010719.1	FGF17	0.598807	1.16254e-27	0.0337962
AL078605.1	FGF17	0.560489	9.77954e-24	0.0337962
AL109936.2	FGF17	0.373817	2.21744e-10	0.0202459
AL359504.2	FGF17	0.501986	1.21825e-18	0.0202459
AC008875.1	FGF17	0.362272	8.52834e-10	0.0337962
AL080317.2	FGF17	0.348818	3.8353e-09	0.0337962
AL031281.2	FGF17	0.383715	6.6926e-11	0.0202459
AC103724.4	FGF17	0.315714	1.15923e-07	0.0202459
AC021321.1	FGF17	0.359072	1.22729e-09	0.0202459
AC034229.3	FGF17	0.581622	7.7581e-26	0.0337962
AL365181.2	FGF17	0.473813	1.62381e-16	0.0202459
AL024498.1	FGF17	0.406128	3.81229e-12	0.0337962
CASC15	FGF17	0.316715	1.05184e-07	0.0337962
AL451050.2	FGF17	0.644554	4.26668e-33	0.0202459
AL645940.1	FGF17	0.350295	3.26314e-09	0.0337962
AL138831.2	FGF17	0.46678	5.1423e-16	0.0337962
AL133255.1	FGF17	0.463196	9.15958e-16	0.0337962
Z97832.2	FGF17	0.580045	1.1266e-25	0.0337962
AC109347.2	FGF17	0.44227	2.33574e-14	0.0471185
AC092171.4	FGF17	0.45732	2.32593e-15	0.0337962
AC073335.2	FGF17	0.336584	1.41706e-08	0.0337962
AC102953.2	FGF17	0.415688	1.05045e-12	0.0337962
AC093788.1	FGF17	0.334711	1.72236e-08	0.0471185
LINC00384	FLT3LG	0.328962	3.10996e-08	0.0419734
LINC02195	FLT3LG	0.579481	1.28667e-25	0.0419734
LINC00426	FLT3LG	0.535929	1.78035e-21	0.0419734
AC136443.3	FLT3LG	0.31416	1.34713e-07	0.0419734
LINC02328	FLT3LG	0.372834	2.49203e-10	0.0419734
AC060766.4	FLT3LG	0.519085	4.97847e-20	0.0419734
BX255923.1	TRIM55	0.3855	5.36877e-11	0.0313619
AC004947.1	TRIM55	0.521935	2.87069e-20	0.0313619
LINC00957	TRIM55	0.306578	2.76958e-07	0.0313619
AC011477.4	NPPC	0.307183	2.61678e-07	0.0314451
LINC00943	SSTR3	0.371451	2.93513e-10	0.00138764
LINC01993	SSTR3	0.311851	1.68139e-07	0.00122034
AC092637.1	SSTR3	0.300356	4.92891e-07	0.00251826
AL591468.1	SSTR3	0.435038	6.8012e-14	0.00251826
AL162414.1	SSTR3	0.405437	4.17773e-12	0.00251826
PGM5P4-AS1	SSTR3	0.309656	2.07209e-07	0.0202664
LINC01934	SSTR3	0.468422	3.93811e-16	0.0202664
MIR155HG	SSTR3	0.44746	1.06794e-14	0.00441355
LINC00494	SSTR3	0.310407	1.92949e-07	0.00441355
LINC02195	SSTR3	0.461724	1.15872e-15	0.00122034
LINC00426	SSTR3	0.627409	5.93146e-31	0.00122034
AC017002.3	SSTR3	0.477098	9.39165e-17	0.0202664
LINC00996	SSTR3	0.551687	6.63511e-23	0.00251826
AC079209.1	SSTR3	0.378628	1.24489e-10	0.00426557
LINC02446	SSTR3	0.327388	3.64811e-08	0.00138764
LINC02416	SSTR3	0.55042	8.69959e-23	0.00138764
AC008083.2	SSTR3	0.491662	7.71218e-18	0.00138764
LINC00567	SSTR3	0.445367	1.46667e-14	0.00122034
LINC02084	SSTR3	0.339901	9.99859e-09	0.00861323
AC006033.2	SSTR3	0.481652	4.35371e-17	0.00251826
AL157400.4	CDC6	0.345242	5.65285e-09	0.0426292
AL356056.3	CDC6	0.335989	1.50792e-08	0.0426292
AL133215.2	CDC6	0.387753	4.05755e-11	0.0426292
AC011477.4	COPS8	0.314222	1.33908e-07	0.03822
AC009720.1	GRK4	0.310092	1.98815e-07	0.00251388
AP003438.1	GRK4	0.32918	3.04156e-08	0.0197974
AC006305.1	SMARCB1	0.310191	1.96957e-07	0.0032855
AC007249.1	SMARCB1	0.323955	5.15138e-08	0.00464173
AL158835.1	SMARCB1	0.32872	3.18733e-08	4.52073e-05
LINC01534	SMARCB1	0.3134	1.44943e-07	0.00561966
Z83851.1	SMARCB1	0.354788	1.98549e-09	0.0181501
AL139412.1	SMARCB1	0.35227	2.62523e-09	0.00110461
AP000251.1	SMARCB1	0.307305	2.58682e-07	0.00561966
LINC01410	SMARCB1	0.303929	3.54594e-07	0.000576158
AC084864.1	SMARCB1	0.327813	3.49452e-08	0.000576158
LINC01096	SMARCB1	0.323449	5.41849e-08	0.00196877
AC027031.2	SMARCB1	0.302306	4.12045e-07	0.00110461
AL391152.1	SMARCB1	0.319848	7.74144e-08	0.00162985
AL133153.2	SMARCB1	0.307314	2.58483e-07	0.00162985
LINC00519	SMARCB1	0.343312	6.95531e-09	0.00162985
AL359317.2	SMARCB1	0.395083	1.60747e-11	0.00162985
AL137191.1	SMARCB1	0.431295	1.17088e-13	0.00162985
AL512274.1	SMARCB1	-0.329829	2.84684e-08	0.000576158
LINC00663	SMARCB1	0.351836	2.75435e-09	0.00561966
AC009271.1	SMARCB1	0.308043	2.41324e-07	0.0032855
AC006504.5	SMARCB1	0.300309	4.95032e-07	0.00561966
LINC02560	SMARCB1	-0.391035	2.68792e-11	0.00561966
AC106900.2	SMARCB1	0.321559	6.53794e-08	0.00464173
AC073195.1	SMARCB1	0.309726	2.05839e-07	0.00464173
FGF14-AS2	SMARCB1	0.31086	1.84808e-07	0.00162985
AC021851.1	SMARCB1	0.377219	1.47571e-10	0.00464173
AC069544.1	SMARCB1	0.390661	2.81771e-11	0.000274744
AC008124.1	SMARCB1	0.302465	4.0605e-07	0.000274744
AL133215.2	SMARCB1	0.312533	1.57521e-07	0.000274744
LINC00460	EMP3	0.328484	3.26453e-08	0.0451621
AC015909.1	EMP3	0.339938	9.95889e-09	0.0451621
LINC01969	EMP3	0.359079	1.22629e-09	0.0451621
LINC01269	EMP3	-0.461933	1.12065e-15	0.0451621
AC007342.5	EMP3	-0.324765	4.75075e-08	0.0451621
AC004585.1	EMP3	0.40101	7.47553e-12	0.0451621
LINC02081	EMP3	0.318343	8.97347e-08	0.0451621
AC060766.4	EMP3	0.376374	1.63356e-10	0.0451621
BX255923.1	FRZB	0.516587	8.03344e-20	0.0302998
LINC00327	FRZB	0.564488	4.02067e-24	0.0389261
AC004947.1	FRZB	0.438151	4.30693e-14	0.0302998
LINC00426	FRZB	0.4078	3.05158e-12	0.0389261
LINC00996	FRZB	0.38176	8.50628e-11	0.0302998
LINC02147	FRZB	0.461953	1.11708e-15	0.0302998
AC104211.2	FRZB	0.469649	3.22306e-16	0.0399016
AC091563.1	FRZB	0.466149	5.69529e-16	0.0399016
AC009093.1	FRZB	0.337821	1.24483e-08	0.0389261
LINC00567	FRZB	0.441923	2.46015e-14	0.0389261
AC009093.2	FRZB	0.339919	9.97891e-09	0.0389261
AC099786.3	FRZB	0.339936	9.96095e-09	0.0399016
LINC00922	FRZB	0.313084	1.49406e-07	0.0389261
AC015908.2	FRZB	0.321888	6.32845e-08	0.0389261
AC068594.1	FRZB	-0.306583	2.76832e-07	0.0389261
AC006441.4	FRZB	0.475485	1.22967e-16	0.0389261
AL590438.1	FRZB	0.302531	4.0358e-07	0.0399016
AC006033.2	FRZB	0.348283	4.06559e-09	0.0302998
AC096543.2	TESC	0.366188	5.43268e-10	0.0248346
LINC00575	TESC	0.311283	1.7751e-07	0.030802
LINC01675	TESC	0.407709	3.08926e-12	0.0248346
AC026904.2	TESC	0.301286	4.52594e-07	0.0248346
AC091563.1	TESC	0.349958	3.38586e-09	0.0248346
AL109936.2	TESC	0.380919	9.42643e-11	0.0248346
AC109347.2	TESC	0.31251	1.57865e-07	0.030802
AL591468.1	RIPK2	0.373324	2.35127e-10	0.0361631
LINC00973	RIPK2	0.34377	6.62195e-09	0.0403382
DUBR	RIPK2	0.335393	1.60457e-08	0.0403382
LINC00958	RIPK2	0.312722	1.54688e-07	0.030871
LINC01106	DFFA	0.302275	4.13221e-07	0.0338801
LINC01123	DFFA	0.343703	6.66945e-09	0.0338801
AC009502.1	DFFA	0.326087	4.16004e-08	0.0338801
AC114763.1	DFFA	0.347641	4.35984e-09	0.0338801
AC012442.1	DFFA	0.301412	4.47376e-07	0.0338801
AC007879.3	DFFA	0.301411	4.47443e-07	0.0338801
BX255923.1	NOSTRIN	0.440713	2.9467e-14	0.0302998
LINC02090	NOSTRIN	0.348163	4.11939e-09	0.0389261
LINC00384	NOSTRIN	0.307175	2.61865e-07	0.0389261
LINC00327	NOSTRIN	0.376955	1.52334e-10	0.0389261
AC004947.1	NOSTRIN	0.325724	4.31455e-08	0.0302998
LINC00463	NOSTRIN	0.319189	8.25911e-08	0.0389261
LINC00426	NOSTRIN	0.419126	6.54172e-13	0.0389261
LINC00996	NOSTRIN	0.346889	4.73104e-09	0.0302998
LINC02147	NOSTRIN	0.414598	1.21935e-12	0.0302998
AC079209.1	NOSTRIN	0.334068	1.84123e-08	0.0399016
AC091563.1	NOSTRIN	0.316923	1.03076e-07	0.0399016
AC009093.2	NOSTRIN	0.337867	1.23891e-08	0.0389261
AC009120.3	NOSTRIN	0.340904	8.99044e-09	0.0389261
AC015908.2	NOSTRIN	0.339939	9.95768e-09	0.0389261
AC015908.3	NOSTRIN	0.323754	5.25613e-08	0.0389261
AC037487.1	NOSTRIN	0.300384	4.91633e-07	0.0389261
AC006441.4	NOSTRIN	0.404672	4.62278e-12	0.0389261
AL356740.1	NOSTRIN	0.304104	3.48873e-07	0.0389261
AC135012.2	NOSTRIN	0.302134	4.18611e-07	0.0389261
AL109936.2	NOSTRIN	0.301361	4.49479e-07	0.0399016
Z97832.2	NOSTRIN	0.302489	4.05133e-07	0.0302998
AC084018.1	NOSTRIN	0.410437	2.14312e-12	0.0223149
MIR4435-2HG	INHA	0.319241	8.217e-08	0.0340712
LINC02195	KIR2DL4	0.607989	1.10859e-28	0.0484935
LINC00426	KIR2DL4	0.482154	3.99703e-17	0.0484935
AC007611.1	KIR2DL4	-0.35159	2.83002e-09	0.0484935
LINC00943	SIRPG	0.410288	2.18666e-12	0.0118137
AL591468.1	SIRPG	0.617586	8.74918e-30	0.0294916
AC007036.1	SIRPG	0.313693	1.40911e-07	0.0294916
AL162414.1	SIRPG	0.586222	2.58197e-26	0.0294916
SLC2A1-AS1	SIRPG	-0.346125	5.13897e-09	0.0382449
AC011287.1	SIRPG	-0.312239	1.62015e-07	0.0294916
RFX3-AS1	SIRPG	0.316354	1.08941e-07	0.0294916
LINC00384	SIRPG	0.329407	2.97225e-08	0.0392562
LINC02195	SIRPG	0.726775	1.2821e-45	0.0392562
LINC00426	SIRPG	0.804384	1.50498e-62	0.0392562
LINC00996	SIRPG	0.659867	3.95048e-35	0.0294916
AC026904.2	SIRPG	0.301019	4.63829e-07	0.0382449
AC079209.1	SIRPG	0.347741	4.31279e-09	0.0382449
AC131009.1	SIRPG	-0.31369	1.40946e-07	0.0118137
LINC02446	SIRPG	0.632675	1.3466e-31	0.0118137
LINC00944	SIRPG	0.395073	1.60949e-11	0.0118137
LINC02416	SIRPG	0.596292	2.18378e-27	0.0118137
AC008083.2	SIRPG	0.460465	1.41552e-15	0.0118137
LINC00567	SIRPG	0.391745	2.4575e-11	0.0392562
AC007611.1	SIRPG	-0.359415	1.18057e-09	0.0392562
AC015911.2	SIRPG	0.310747	1.86801e-07	0.0392562
AC006033.2	SIRPG	0.627889	5.18838e-31	0.0294916
MIR99AHG	SOX4	0.324426	4.91477e-08	0.0368052
LINC01315	SOX4	0.312363	1.60104e-07	0.024586
PWAR6	SOX4	0.338952	1.10521e-08	0.0368052
LINC00663	SOX4	0.434341	7.52916e-14	0.0368052
LINC02560	SOX4	-0.303482	3.69603e-07	0.0368052
LINC01356	KIF13B	-0.344536	6.0993e-09	0.0197958
AL390729.1	KIF13B	-0.360616	1.03016e-09	0.0197958
AL138916.1	KIF13B	0.343846	6.56799e-09	0.0331857
AL035446.1	KIF13B	-0.306602	2.76337e-07	0.0331857
ELFN1-AS1	KIF13B	-0.305069	3.18911e-07	0.0331857
PVT1	KIF13B	-0.367026	4.92917e-10	0.0197958
AL512274.1	KIF13B	0.379346	1.14131e-10	0.0331857
AL162413.1	KIF13B	-0.308737	2.2604e-07	0.0331857
RNF139-AS1	STK3	0.334958	1.67886e-08	0.0373056
AC026250.1	STK3	0.30098	4.65511e-07	0.0320533
LINC01592	STK3	0.35584	1.76548e-09	0.0373056
AC083843.3	STK3	0.310814	1.85629e-07	0.0373056
AP003469.4	STK3	0.341313	8.60803e-09	0.0373056
AC011978.2	STK3	0.384787	5.86344e-11	0.0373056
AC016877.3	STK3	0.344955	5.83039e-09	0.0373056
AL078644.2	STK3	0.305033	3.19982e-07	0.0373056
Z83851.2	GAS2L1	0.321664	6.4703e-08	0.02055
LINC00330	PLAUR	-0.316903	1.03274e-07	0.0281226
AC009093.1	PLAUR	0.320296	7.40673e-08	0.0281226
AC092368.3	PLAUR	0.303041	3.84976e-07	0.0281226
AC037487.1	PLAUR	-0.300901	4.68891e-07	0.0281226
LINC01050	PLAUR	0.311244	1.78175e-07	0.0281226
ZNF667-AS1	ADORA2A	0.305208	3.14816e-07	0.00479068
Z99774.1	ADORA2A	0.301415	4.47278e-07	0.0159573
BX255923.1	ADORA2A	0.317333	9.9043e-08	0.000451537
LINC01534	ADORA2A	0.305391	3.09484e-07	0.00479068
AL591468.1	ADORA2A	0.391204	2.63114e-11	0.000451537
AL162414.1	ADORA2A	0.407345	3.24273e-12	0.000451537
LINC01305	ADORA2A	0.364387	6.6902e-10	0.0036554
LINC00463	ADORA2A	0.305228	3.14205e-07	0.00134624
LINC01934	ADORA2A	0.556555	2.31722e-23	0.0036554
MIR155HG	ADORA2A	0.341703	8.25826e-09	0.00479068
LINC00426	ADORA2A	0.556817	2.18906e-23	0.00134624
AC017002.3	ADORA2A	0.370606	3.24271e-10	0.0036554
LINC00996	ADORA2A	0.34074	9.14767e-09	0.000451537
AC034199.1	ADORA2A	0.355346	1.86553e-09	0.000451537
AC079209.1	ADORA2A	0.31864	8.71586e-08	0.000871144
LINC01484	ADORA2A	0.333871	1.87925e-08	0.000451537
LINC02446	ADORA2A	0.367308	4.77008e-10	0.000213966
LINC02416	ADORA2A	0.423801	3.40544e-13	0.000213966
LINC00567	ADORA2A	0.434987	6.85234e-14	0.00134624
AC015908.3	ADORA2A	0.32912	3.06039e-08	0.00134624
LINC00663	ADORA2A	0.323887	5.18696e-08	0.00479068
AC016205.1	ADORA2A	0.308632	2.28297e-07	0.0027302
AL356740.1	ADORA2A	0.378202	1.31069e-10	0.00134624
AC243960.3	ADORA2A	0.338197	1.19659e-08	0.00479068
AC012313.5	ADORA2A	0.348017	4.18527e-09	0.00479068
AL109936.2	ADORA2A	0.331752	2.3382e-08	0.000871144
AC006033.2	ADORA2A	0.396232	1.38733e-11	0.000451537
AL158835.1	MUL1	-0.301624	4.38772e-07	0.0256095
LINC00958	MUL1	0.343784	6.61194e-09	0.0409003
LINC02551	MUL1	0.343832	6.57785e-09	0.0409003
LINC01534	EEF1E1	0.344477	6.13781e-09	0.0342595
NUP50-AS1	EEF1E1	0.378984	1.19244e-10	0.0228285
AC007952.3	EEF1E1	0.310285	1.95195e-07	0.0484935
LINC00896	EEF1E1	0.310697	1.87695e-07	0.0228285
AP000251.1	EEF1E1	0.369064	3.88613e-10	0.0342595
SNHG9	EEF1E1	0.402728	5.97059e-12	0.0484935
AC136443.3	EEF1E1	0.340023	9.8697e-09	0.0484935
AL359397.2	EEF1E1	0.394531	1.72478e-11	0.0484935
AL137191.1	EEF1E1	0.312583	1.56768e-07	0.0484935
AL031705.1	EEF1E1	0.313073	1.49567e-07	0.0484935
LINC01572	EEF1E1	0.325212	4.54244e-08	0.0484935
AC008392.1	EEF1E1	0.324415	4.91989e-08	0.0342595
AL132655.2	EEF1E1	0.323289	5.50552e-08	0.0342595
AC008764.6	EEF1E1	0.385836	5.15014e-11	0.0342595
AC012313.8	EEF1E1	0.31442	1.31375e-07	0.0342595
AC091057.3	EEF1E1	0.399799	8.75218e-12	0.0342595
Z82243.1	EEF1E1	0.33711	1.34127e-08	0.0228285
Z83851.2	EEF1E1	0.327202	3.71755e-08	0.0228285
AC026250.1	RNF139	0.371466	2.92988e-10	0.028621
LINC00964	RNF139	0.319886	7.71244e-08	0.0177268
AC011978.2	RNF139	0.353955	2.17815e-09	0.0177268
AL356056.3	RNF139	0.383868	6.56734e-11	0.0495247
LINC01356	PXN	0.430717	1.27258e-13	0.032079
AL390729.1	PXN	0.423753	3.42832e-13	0.032079
LINC01776	PXN	0.329123	3.05931e-08	0.032079
AC104461.1	PXN	0.318346	8.97114e-08	0.032079
LINC01704	PXN	0.335459	1.59362e-08	0.032079
LINC01179	PXN	0.383968	6.48671e-11	0.0395982
AC104825.1	PXN	-0.321395	6.64508e-08	0.0395982
AC022915.3	PXN	0.305562	3.04575e-07	0.032079
AF131215.7	PXN	-0.325341	4.48395e-08	0.032079
AC109347.2	PXN	-0.383637	6.75713e-11	0.0395982
AL078644.2	PXN	0.322376	6.02922e-08	0.032079
AL590644.1	GNRH1	0.386508	4.73803e-11	0.0202459
AL158835.1	GNRH1	0.348629	3.91553e-09	0.0119774
EPB41L4A-AS1	GNRH1	0.406874	3.45266e-12	0.0337962
LINC00240	GNRH1	0.457116	2.40175e-15	0.0337962
AL583804.1	GNRH1	0.401258	7.23741e-12	0.0202459
LINC01772	GNRH1	0.483062	3.42317e-17	0.0202459
AL513329.1	GNRH1	0.541157	6.09257e-22	0.0202459
AL023755.1	GNRH1	0.306976	2.66803e-07	0.00405524
AC016877.1	GNRH1	0.400958	7.52669e-12	0.0202459
MIRLET7DHG	GNRH1	0.54858	1.28691e-22	0.0337962
AC004895.1	GNRH1	0.352546	2.5465e-09	0.0337962
SNHG15	GNRH1	0.365746	5.71803e-10	0.0337962
AL353764.1	GNRH1	0.472153	2.13669e-16	0.0337962
AL592309.2	GNRH1	0.331704	2.34961e-08	0.0202459
AL512649.2	GNRH1	0.311667	1.71123e-07	0.0337962
FOXD2-AS1	GNRH1	0.377273	1.46613e-10	0.0202459
LINC02271	GNRH1	0.358179	1.35747e-09	0.0471185
RNF139-AS1	GNRH1	0.717691	5.12683e-44	0.0202459
AC111194.1	GNRH1	0.378415	1.27745e-10	0.0471185
AC096711.1	GNRH1	0.360666	1.02428e-09	0.0471185
AC008467.1	GNRH1	0.441117	2.7744e-14	0.0337962
LINC02216	GNRH1	0.309848	2.03474e-07	0.0337962
AC025176.1	GNRH1	0.508607	3.60773e-19	0.0337962
LINC02497	GNRH1	0.310615	1.89166e-07	0.0471185
LINC02214	GNRH1	0.362573	8.23939e-10	0.0337962
AC096711.3	GNRH1	0.333417	1.96961e-08	0.0471185
AP003354.1	GNRH1	0.317301	9.93487e-08	0.0202459
AC078906.1	GNRH1	0.311406	1.75444e-07	0.0202459
AC091185.1	GNRH1	0.651768	4.8616e-34	0.0202459
AC090987.1	GNRH1	0.375132	1.89549e-10	0.0202459
AC083843.3	GNRH1	0.599805	9.03782e-28	0.0202459
AL390728.6	GNRH1	0.654633	2.01843e-34	0.0202459
AC098657.2	GNRH1	0.30075	4.75424e-07	0.0202459
AC034229.2	GNRH1	0.514533	1.18696e-19	0.0337962
AL591848.3	GNRH1	0.314395	1.31696e-07	0.0202459
LINC01355	GNRH1	0.74917	7.37834e-50	0.0202459
AC011978.2	GNRH1	0.305776	2.9855e-07	0.0202459
AL359694.2	GNRH1	0.420907	5.10732e-13	0.0337962
AC012213.3	GNRH1	0.344207	6.3187e-09	0.0202459
AL158152.1	GNRH1	0.533754	2.76623e-21	0.0337962
AL359881.1	GNRH1	0.454482	3.62488e-15	0.0202459
AL670729.3	GNRH1	0.342028	7.97745e-09	0.0202459
AL513327.3	GNRH1	0.495542	3.88303e-18	0.0202459
AC016773.1	GNRH1	0.666748	4.40245e-36	0.0471185
AC010719.1	GNRH1	0.591275	7.5577e-27	0.0337962
AL078605.1	GNRH1	0.465201	6.63692e-16	0.0337962
AL109936.2	GNRH1	0.422064	4.3454e-13	0.0202459
AL359504.2	GNRH1	0.468624	3.81049e-16	0.0202459
Z98200.1	GNRH1	0.588213	1.5953e-26	0.0337962
AC008875.1	GNRH1	0.589271	1.23333e-26	0.0337962
AL080317.2	GNRH1	0.441536	2.60652e-14	0.0337962
AC012213.4	GNRH1	0.389209	3.38213e-11	0.0202459
AL031281.2	GNRH1	0.593503	4.36672e-27	0.0202459
AC103724.4	GNRH1	0.403858	5.14663e-12	0.0202459
AC021321.1	GNRH1	0.500416	1.61934e-18	0.0202459
AC034229.3	GNRH1	0.511962	1.92778e-19	0.0337962
AC010245.2	GNRH1	0.488654	1.30497e-17	0.0337962
AL365181.2	GNRH1	0.325521	4.4037e-08	0.0202459
AL512413.1	GNRH1	0.314184	1.3441e-07	0.0202459
AL024498.1	GNRH1	0.42615	2.44374e-13	0.0337962
AL451050.2	GNRH1	0.491676	7.69293e-18	0.0202459
AL645940.1	GNRH1	0.586523	2.40123e-26	0.0337962
AL138831.2	GNRH1	0.351597	2.82766e-09	0.0337962
AL133255.1	GNRH1	0.51045	2.55925e-19	0.0337962
AL160408.5	GNRH1	0.48896	1.23734e-17	0.0202459
Z97832.2	GNRH1	0.662021	1.99992e-35	0.0337962
AL021807.1	GNRH1	0.409264	2.50907e-12	0.0337962
AC109347.2	GNRH1	0.444885	1.57738e-14	0.0471185
AC018648.1	GNRH1	0.523186	2.2506e-20	0.0337962
AC092171.4	GNRH1	0.634281	8.51774e-32	0.0337962
AC073335.2	GNRH1	0.463583	8.60825e-16	0.0337962
AC102953.2	GNRH1	0.332665	2.12842e-08	0.0337962
AC093788.1	GNRH1	0.688523	2.83636e-39	0.0471185
LINC00467	RANBP1	0.481875	4.19109e-17	0.0253985
FLVCR1-AS1	RANBP1	0.38089	9.45876e-11	0.0253985
AL158835.1	RANBP1	0.307983	2.42714e-07	0.00865909
EPB41L4A-AS1	RANBP1	0.344384	6.19928e-09	0.0180489
LINC00240	RANBP1	0.347645	4.35796e-09	0.0180489
NUP50-AS1	RANBP1	0.441688	2.5482e-14	0.0369767
SNHG15	RANBP1	0.431005	1.22086e-13	0.0180489
LINC01503	RANBP1	0.3456	5.43854e-09	0.0180489
Z83851.1	RANBP1	0.423532	3.53688e-13	0.0369767
AL021154.1	RANBP1	0.311398	1.75571e-07	0.0253985
LINC00896	RANBP1	0.429952	1.42053e-13	0.0369767
AL139412.1	RANBP1	0.373681	2.25357e-10	0.0253985
FOXD2-AS1	RANBP1	0.343158	7.0702e-09	0.0253985
AP000251.1	RANBP1	0.435626	6.24119e-14	0.0106482
LINC01410	RANBP1	0.333309	1.99172e-08	0.0180489
AC126768.2	RANBP1	0.409608	2.39596e-12	0.0180489
CASC11	RANBP1	0.396448	1.34932e-11	0.0345291
PVT1	RANBP1	0.489005	1.22767e-17	0.0253985
LINC01094	RANBP1	-0.366916	4.99247e-10	0.0345291
AC004080.2	RANBP1	0.332113	2.25298e-08	0.0180489
AC027031.2	RANBP1	0.354454	2.0607e-09	0.0253985
SNHG9	RANBP1	0.366315	5.35369e-10	0.0171975
AC136443.3	RANBP1	0.322122	6.18283e-08	0.0171975
VASH1-AS1	RANBP1	0.314222	1.33908e-07	0.0171975
AL132712.1	RANBP1	0.452668	4.80347e-15	0.0171975
AL359397.2	RANBP1	0.308184	2.3814e-07	0.0171975
AL137191.1	RANBP1	0.433235	8.84251e-14	0.0171975
AC084757.2	RANBP1	0.375607	1.79085e-10	0.0106482
AC104316.2	RANBP1	0.326366	4.04465e-08	0.0253985
AL390728.6	RANBP1	0.400013	8.51145e-12	0.0253985
AL353719.1	RANBP1	0.311316	1.76948e-07	0.0123153
AL031705.1	RANBP1	0.304527	3.35403e-07	0.0171975
AC090377.1	RANBP1	0.34384	6.57253e-09	0.0259795
AC004221.1	RANBP1	0.363126	7.73376e-10	0.0106482
AC008750.7	RANBP1	0.375319	1.8537e-10	0.0106482
AC008764.6	RANBP1	0.340549	9.33572e-09	0.0106482
AC091057.3	RANBP1	0.317453	9.78873e-08	0.0106482
AC016773.1	RANBP1	0.329535	2.9337e-08	0.0345291
AL162413.1	RANBP1	0.352494	2.56122e-09	0.0180489
AC010719.1	RANBP1	0.328378	3.30009e-08	0.0180489
AL359504.2	RANBP1	0.353121	2.38942e-09	0.0253985
AC069544.1	RANBP1	0.301015	4.64023e-07	0.0123153
AL022324.3	RANBP1	0.363871	7.09972e-10	0.0369767
AC092171.4	RANBP1	0.332563	2.15106e-08	0.0180489
PACERR	RANBP1	0.300353	4.93036e-07	0.0253985
AL133215.2	RANBP1	0.445154	1.51459e-14	0.0123153
Z82243.1	RANBP1	0.323991	5.13318e-08	0.0369767
Z83851.2	RANBP1	0.468151	4.11601e-16	0.0369767
AL008582.1	RANBP1	0.302009	4.23476e-07	0.0369767
AC009720.1	BCAM	0.3099	2.02471e-07	0.036019
LINC00943	PDE7A	0.311179	1.79282e-07	0.0313619
RNF139-AS1	PDE7A	0.30542	3.08635e-07	0.0436434
AC025419.1	PDE7A	0.344189	6.33072e-09	0.0313619
AC131009.1	PDE7A	0.31523	1.21487e-07	0.0313619
LINC02454	PDE7A	0.446625	1.21227e-14	0.0313619
AC011978.2	PDE7A	0.365443	5.92251e-10	0.0436434
AC010245.2	PDE7A	0.313045	1.49965e-07	0.0184545
AC100812.1	PDE7A	0.498716	2.20027e-18	0.0436434
Z97832.2	PDE7A	0.305981	2.92885e-07	0.0184545
AL008718.2	TFAP2A	-0.339924	9.97399e-09	0.0346855
LINC00426	KIR3DL1	0.323605	5.33463e-08	0.0484935
LINC00470	PDE11A	0.444929	1.56678e-14	0.039982
LINC01748	PDE11A	0.314677	1.28156e-07	0.0415367
AL954650.1	PDE11A	0.466455	5.4199e-16	0.0415367
AL354714.3	PDE11A	0.382603	7.67204e-11	0.0415367
LINC00964	PDE11A	0.450268	6.95373e-15	0.0415367
AC022274.1	PDE11A	0.308997	2.20542e-07	0.0415367
AC100858.2	PDE11A	0.482618	3.69262e-17	0.0415367
AC100858.3	PDE11A	0.300209	4.99604e-07	0.0415367
AL591848.3	PDE11A	0.380893	9.45599e-11	0.0415367
AP005328.2	PDE11A	0.336671	1.40428e-08	0.039982
LINC00467	PPP2R2C	-0.315585	1.17382e-07	0.0197974
AC006305.1	PPP2R2C	-0.343282	6.97725e-09	0.00575972
AL158835.1	PPP2R2C	-0.413858	1.34863e-12	0.00153269
EPB41L4A-AS1	PPP2R2C	-0.536478	1.59224e-21	0.039369
LINC00240	PPP2R2C	-0.426592	2.29525e-13	0.039369
AC000067.1	PPP2R2C	-0.312367	1.60036e-07	0.0178881
AL138767.3	PPP2R2C	-0.33931	1.0643e-08	0.028766
LINC01534	PPP2R2C	-0.40914	2.55098e-12	0.00684599
LINC01772	PPP2R2C	-0.304444	3.3802e-07	0.0197974
AC096543.2	PPP2R2C	-0.352645	2.51868e-09	0.0197974
LINC01315	PPP2R2C	-0.30801	2.42093e-07	0.0178881
LINC00327	PPP2R2C	-0.332528	2.15878e-08	0.00251388
LINC01503	PPP2R2C	-0.411422	1.87673e-12	0.039369
LINC01675	PPP2R2C	-0.359123	1.22027e-09	0.0197974
LINC00494	PPP2R2C	-0.317379	9.85988e-08	0.00684599
LINC01343	PPP2R2C	0.367609	4.60613e-10	0.0197974
FOXD2-AS1	PPP2R2C	-0.315874	1.14144e-07	0.0197974
AP000251.1	PPP2R2C	-0.33662	1.41177e-08	0.00684599
LINC01410	PPP2R2C	-0.330178	2.74719e-08	0.039369
AL590705.3	PPP2R2C	-0.347151	4.59818e-09	0.039369
AC018781.1	PPP2R2C	0.316686	1.05481e-07	0.0197974
AC015909.1	PPP2R2C	-0.312673	1.55415e-07	0.00251388
AC106795.3	PPP2R2C	-0.306692	2.74024e-07	0.039369
AC012625.1	PPP2R2C	-0.31122	1.78572e-07	0.039369
LINC01385	PPP2R2C	-0.331153	2.48651e-08	0.039369
AL137191.1	PPP2R2C	-0.375698	1.77152e-10	0.00251388
AC013652.2	PPP2R2C	-0.304003	3.52153e-07	0.00684599
AC104041.1	PPP2R2C	-0.309531	2.09676e-07	0.00684599
AL390728.6	PPP2R2C	-0.317041	1.01897e-07	0.0197974
AC015908.3	PPP2R2C	-0.360471	1.04726e-09	0.00251388
AC012213.3	PPP2R2C	-0.303638	3.6427e-07	0.0197974
LINC00663	PPP2R2C	-0.456326	2.71835e-15	0.00684599
AC009271.1	PPP2R2C	-0.313804	1.39419e-07	0.00575972
AC060766.4	PPP2R2C	-0.343026	7.17106e-09	0.00251388
AC011477.4	PPP2R2C	-0.332094	2.25739e-08	0.0114443
AC008764.6	PPP2R2C	-0.413539	1.40843e-12	0.00684599
AC091057.3	PPP2R2C	-0.339804	1.01011e-08	0.00684599
AC107976.1	PPP2R2C	-0.35704	1.54319e-09	0.00684599
AL109936.2	PPP2R2C	-0.328925	3.12168e-08	0.0197974
AL359504.2	PPP2R2C	-0.413284	1.45816e-12	0.0197974
AL158211.2	PPP2R2C	-0.320926	6.96044e-08	0.028766
FGF14-AS2	PPP2R2C	-0.378705	1.2334e-10	0.00251388
Z97832.2	PPP2R2C	-0.322542	5.93056e-08	0.039369
AL158211.4	PPP2R2C	-0.326066	4.16865e-08	0.028766
AC092171.4	PPP2R2C	-0.318933	8.46912e-08	0.039369
AC008124.1	PPP2R2C	-0.308498	2.31189e-07	0.028766
AL133215.2	PPP2R2C	-0.405794	3.98492e-12	0.028766
AC102953.2	PPP2R2C	-0.322062	6.21996e-08	0.039369
LINC02408	TNFAIP6	0.523322	2.19175e-20	0.00549773
AC112721.2	TNFAIP6	0.446605	1.21599e-14	0.0417643
AL589684.1	TNFAIP6	0.324382	4.93646e-08	0.00769948
AC012462.1	TNFAIP6	0.40722	3.29722e-12	0.0417643
AL591468.1	TNFAIP6	0.304648	3.31655e-07	0.00769948
AL157702.2	TNFAIP6	0.448268	9.44298e-15	0.00769948
LINC01429	TNFAIP6	0.492791	6.32149e-18	0.00866529
MIR181A1HG	TNFAIP6	0.360641	1.02716e-09	0.0104562
AC108463.2	TNFAIP6	0.549331	1.09703e-22	0.0417643
LINC01614	TNFAIP6	0.50775	4.22993e-19	0.0417643
AL158166.2	TNFAIP6	0.411355	1.89368e-12	0.00549773
LINC00327	TNFAIP6	0.369619	3.64151e-10	0.00155876
AL162727.1	TNFAIP6	0.505207	6.76222e-19	0.00769948
AF015262.1	TNFAIP6	0.325469	4.42653e-08	0.00866529
AC073115.2	TNFAIP6	0.332273	2.21609e-08	0.00769948
LINC02257	TNFAIP6	0.374678	2.00108e-10	0.0104562
AC017002.3	TNFAIP6	0.412849	1.54703e-12	0.0417643
DUBR	TNFAIP6	0.34429	6.26251e-09	0.0345631
AC096888.1	TNFAIP6	0.493348	5.72975e-18	0.0345631
LINC01060	TNFAIP6	0.338399	1.17145e-08	0.0138302
AC015909.1	TNFAIP6	0.438349	4.18254e-14	0.00155876
AC034199.1	TNFAIP6	0.492915	6.18482e-18	0.00769948
LINC01969	TNFAIP6	0.397489	1.18024e-11	0.00155876
AC113346.1	TNFAIP6	0.320124	7.53381e-08	0.00769948
LINC02201	TNFAIP6	0.345913	5.25792e-09	0.00769948
AC079209.1	TNFAIP6	0.433674	8.29678e-14	0.0104562
AC109479.3	TNFAIP6	0.303086	3.83379e-07	0.00769948
AC091979.1	TNFAIP6	0.311298	1.77247e-07	0.00769948
AP002989.1	TNFAIP6	0.501735	1.27504e-18	0.0226551
AC011595.2	TNFAIP6	0.310292	1.95072e-07	0.00549773
AC090877.2	TNFAIP6	0.496133	3.49494e-18	0.00866529
AC009093.1	TNFAIP6	0.613142	2.86621e-29	0.00155876
LINC00567	TNFAIP6	0.305469	3.07236e-07	0.00155876
AC134312.2	TNFAIP6	0.574444	4.17072e-25	0.00155876
AC009093.2	TNFAIP6	0.557497	1.88676e-23	0.00155876
AL512274.1	TNFAIP6	-0.319611	7.92406e-08	0.00769948
AC099786.3	TNFAIP6	0.377719	1.38948e-10	0.0104562
AC138512.1	TNFAIP6	0.345262	5.64055e-09	0.00155876
AC134312.5	TNFAIP6	0.574657	3.97086e-25	0.00155876
LINC00922	TNFAIP6	0.318115	9.17602e-08	0.00155876
AC090125.1	TNFAIP6	0.356115	1.71196e-09	0.00249495
GAPLINC	TNFAIP6	0.361241	9.59429e-10	0.00249495
LINC01929	TNFAIP6	0.371001	3.09538e-10	0.00249495
LINC02560	TNFAIP6	-0.36311	7.74832e-10	0.00866529
LINC01050	TNFAIP6	0.409648	2.38292e-12	0.00155876
AC108463.3	TNFAIP6	0.389945	3.08353e-11	0.0417643
AC010904.2	TNFAIP6	0.309749	2.05383e-07	0.0417643
CASC15	TNFAIP6	0.41408	1.30856e-12	0.00769948
AL590438.1	TNFAIP6	0.510976	2.31951e-19	0.0104562
AC006033.2	TNFAIP6	0.392461	2.24443e-11	0.00769948
AL591468.1	PTPN6	0.439756	3.39653e-14	0.0251706
AC007036.1	PTPN6	0.300003	5.09102e-07	0.0251706
AL162414.1	PTPN6	0.484493	2.67903e-17	0.0251706
RFX3-AS1	PTPN6	0.339146	1.08284e-08	0.0251706
LINC00996	PTPN6	0.495027	4.25546e-18	0.0251706
AC006033.2	PTPN6	0.532889	3.29318e-21	0.0251706
LINC00623	PRDM4	0.335166	1.6428e-08	0.0283132
SNHG15	PRDM4	-0.327706	3.53254e-08	0.0224431
LINC01503	PRDM4	-0.345204	5.67621e-09	0.0224431
PVT1	PRDM4	-0.380941	9.40037e-11	0.0283132
LINC00491	PRDM4	0.335487	1.58898e-08	0.0224431
AC027031.2	PRDM4	-0.391146	2.65061e-11	0.0283132
AC104316.2	PRDM4	-0.367379	4.7307e-10	0.0283132
AL162413.1	PRDM4	-0.307529	2.53296e-07	0.0224431
AC092171.4	PRDM4	-0.337512	1.28594e-08	0.0224431
AL133215.2	PRDM4	-0.308971	2.21084e-07	0.0173951
AC004542.1	JARID2	0.356971	1.55529e-09	0.030378
AC107976.1	JARID2	-0.38227	7.99135e-11	0.045136
LINC00467	PRR5-ARHGAP8	0.301867	4.29044e-07	0.00214016
Z99774.1	PRR5-ARHGAP8	0.300363	4.92615e-07	0.0260103
AC006305.1	PRR5-ARHGAP8	0.325948	4.21875e-08	0.00551083
AC007249.1	PRR5-ARHGAP8	0.417109	8.64231e-13	0.0127093
LINC02561	PRR5-ARHGAP8	0.44376	1.86824e-14	0.0034418
AL008723.1	PRR5-ARHGAP8	0.517623	6.59065e-20	0.0260103
LINC01980	PRR5-ARHGAP8	0.414865	1.17556e-12	0.00594539
MIAT	PRR5-ARHGAP8	0.367353	4.74544e-10	0.0260103
LINC01534	PRR5-ARHGAP8	0.354577	2.03253e-09	0.00878355
NUP50-AS1	PRR5-ARHGAP8	0.462809	9.74452e-16	0.0260103
HAGLROS	PRR5-ARHGAP8	0.382965	7.33823e-11	0.0127093
LINC02041	PRR5-ARHGAP8	0.344647	6.02656e-09	0.00594539
LINC02043	PRR5-ARHGAP8	0.313471	1.43947e-07	0.00594539
LINC01136	PRR5-ARHGAP8	0.324783	4.74211e-08	0.00214016
BARX1-AS1	PRR5-ARHGAP8	0.355783	1.7767e-09	0.00113774
AL139412.1	PRR5-ARHGAP8	0.411961	1.74465e-12	0.00214016
LINC02447	PRR5-ARHGAP8	0.320067	7.57601e-08	0.0037428
AC126768.2	PRR5-ARHGAP8	0.316413	1.08323e-07	0.00113774
CASC11	PRR5-ARHGAP8	0.311632	1.7169e-07	0.0037428
PVT1	PRR5-ARHGAP8	0.495304	4.05107e-18	0.00214016
AC012625.1	PRR5-ARHGAP8	0.322866	5.74251e-08	0.00113774
LINC01932	PRR5-ARHGAP8	0.356067	1.72119e-09	0.00113774
AC004080.2	PRR5-ARHGAP8	0.318581	8.76625e-08	0.00113774
AC084116.3	PRR5-ARHGAP8	0.333942	1.86539e-08	0.00214016
AC027031.2	PRR5-ARHGAP8	0.632139	1.56807e-31	0.00214016
SNHG9	PRR5-ARHGAP8	0.360093	1.09324e-09	0.00278417
AC007848.1	PRR5-ARHGAP8	0.318084	9.20388e-08	0.0034418
AL139023.1	PRR5-ARHGAP8	0.31461	1.28996e-07	0.00278417
AL391152.1	PRR5-ARHGAP8	0.337795	1.24826e-08	0.00278417
LINC00519	PRR5-ARHGAP8	0.357346	1.49111e-09	0.00278417
LINC00524	PRR5-ARHGAP8	0.414762	1.1923e-12	0.00278417
AL359397.2	PRR5-ARHGAP8	0.35898	1.24011e-09	0.00278417
PTCSC3	PRR5-ARHGAP8	0.454756	3.47383e-15	0.00278417
LINC01491	PRR5-ARHGAP8	0.483886	2.9729e-17	0.00878355
AC092130.1	PRR5-ARHGAP8	0.315841	1.14506e-07	0.00278417
AL353719.1	PRR5-ARHGAP8	0.322312	6.06755e-08	0.0034418
LINC01633	PRR5-ARHGAP8	0.408858	2.64913e-12	0.00214016
AL591222.1	PRR5-ARHGAP8	0.418115	7.52292e-13	0.00113774
AC006504.1	PRR5-ARHGAP8	0.40425	4.88716e-12	0.00878355
AJ003147.1	PRR5-ARHGAP8	0.318521	8.81844e-08	0.00278417
AC005256.1	PRR5-ARHGAP8	0.331371	2.43149e-08	0.00878355
AC008738.2	PRR5-ARHGAP8	0.363881	7.09164e-10	0.00878355
AC006504.5	PRR5-ARHGAP8	0.437303	4.87979e-14	0.00878355
AC004221.1	PRR5-ARHGAP8	0.463459	8.78085e-16	0.00878355
FGF14-AS2	PRR5-ARHGAP8	0.331044	2.51446e-08	0.00278417
AC046143.2	PRR5-ARHGAP8	0.371445	2.93742e-10	0.00594539
AL133215.2	PRR5-ARHGAP8	0.318478	8.85582e-08	0.0034418
Z82243.1	PRR5-ARHGAP8	0.336842	1.37937e-08	0.0260103
AL008718.2	PRR5-ARHGAP8	0.378413	1.27779e-10	0.0260103
AL008582.1	PRR5-ARHGAP8	0.352909	2.44631e-09	0.0260103
AL137191.1	PPP5C	0.444324	1.71652e-14	0.0451621
LINC01572	PPP5C	0.319603	7.92967e-08	0.0451621
FGF14-AS2	PPP5C	0.368641	4.08343e-10	0.0451621
AC011287.1	MTSS1	0.303644	3.64068e-07	0.0297247
LINC02067	MTSS1	-0.333125	2.02981e-08	0.0383214
LINC00964	MTSS1	0.487364	1.63285e-17	0.0177268
AC100858.2	MTSS1	0.372932	2.46325e-10	0.0177268
AC100858.3	MTSS1	0.397282	1.21209e-11	0.0177268
LINC01356	STX2	0.39573	1.47958e-11	0.036137
AL390729.1	STX2	0.375771	1.75593e-10	0.036137
LINC01772	STX2	0.34408	6.4052e-09	0.036137
LINC01776	STX2	0.30597	2.93195e-07	0.036137
LINC00623	STX2	0.384533	6.05023e-11	0.036137
AC104461.1	STX2	0.353893	2.19332e-09	0.036137
LINC01060	STX2	0.313726	1.40471e-07	0.0445016
LINC01179	STX2	0.391109	2.66311e-11	0.0445016
AC079921.2	STX2	0.30144	4.46253e-07	0.0445016
AC079209.1	STX2	0.311757	1.69651e-07	0.036137
AL590438.1	STX2	0.353393	2.31846e-09	0.036137
AL078644.2	STX2	0.399711	8.85202e-12	0.036137
LINC00519	MAP2K3	-0.311005	1.82273e-07	0.0422907
LINC00943	IL2RB	0.392271	2.29903e-11	0.00138764
LINC02408	IL2RB	0.359417	1.18028e-09	0.00138764
Z99774.1	IL2RB	0.308099	2.40066e-07	0.0149354
BX255923.1	IL2RB	0.300385	4.916e-07	0.00251826
AL591468.1	IL2RB	0.604257	2.90791e-28	0.00251826
LINC00623	IL2RB	0.371539	2.90492e-10	0.00426557
AL162414.1	IL2RB	0.503938	8.53357e-19	0.00251826
SLC2A1-AS1	IL2RB	-0.408586	2.74746e-12	0.00426557
AC108463.2	IL2RB	0.302222	4.15232e-07	0.0202664
PGM5P4-AS1	IL2RB	0.323097	5.61193e-08	0.0202664
RFX3-AS1	IL2RB	0.365293	6.02602e-10	0.00251826
SNHG15	IL2RB	-0.325714	4.31886e-08	0.00251826
LINC01934	IL2RB	0.61397	2.30074e-29	0.0202664
MIR155HG	IL2RB	0.376801	1.55189e-10	0.00441355
AL592431.1	IL2RB	0.309646	2.074e-07	0.00426557
LINC02195	IL2RB	0.542902	4.24189e-22	0.00122034
LINC00426	IL2RB	0.684346	1.2204e-38	0.00122034
AC017002.3	IL2RB	0.463821	8.28531e-16	0.0202664
LINC00996	IL2RB	0.649994	8.34027e-34	0.00251826
AC034199.1	IL2RB	0.331124	2.49378e-08	0.00251826
AC079209.1	IL2RB	0.358167	1.35939e-09	0.00426557
LINC02446	IL2RB	0.399779	8.77524e-12	0.00138764
LINC00944	IL2RB	0.3545	2.05024e-09	0.00138764
LINC02416	IL2RB	0.567166	2.20265e-24	0.00138764
AC008083.2	IL2RB	0.380516	9.90061e-11	0.00138764
AC023906.2	IL2RB	-0.324817	4.72603e-08	0.00441355
LINC00567	IL2RB	0.445062	1.53563e-14	0.00122034
AC007611.1	IL2RB	-0.314018	1.36566e-07	0.00122034
AC092368.3	IL2RB	0.319708	7.84872e-08	0.00122034
AC068025.2	IL2RB	0.303267	3.77011e-07	0.00122034
AC005256.1	IL2RB	-0.315943	1.13376e-07	0.00441355
AC243960.3	IL2RB	0.311827	1.68529e-07	0.00441355
AL080317.2	IL2RB	-0.304691	3.30328e-07	0.00251826
AL590438.1	IL2RB	0.302526	4.03772e-07	0.00426557
AC006033.2	IL2RB	0.714688	1.68078e-43	0.00251826
AC009275.1	IL2RB	-0.321538	6.55148e-08	0.00251826
AL591468.1	PAG1	0.303439	3.71077e-07	0.0352843
AL162727.1	PAG1	0.371421	2.9457e-10	0.0352843
LINC00996	PAG1	0.320615	7.17782e-08	0.0352843
AC034199.1	PAG1	0.500206	1.68214e-18	0.0352843
AC006033.2	PAG1	0.410914	2.00973e-12	0.0352843
OGFRP1	MAPK1	0.385989	5.0532e-11	0.0470819
EPB41L4A-AS1	MAPK1	-0.330803	2.57706e-08	0.0255396
SNHG15	MAPK1	-0.428335	1.79073e-13	0.0255396
LINC01641	MAPK1	-0.30042	4.9004e-07	0.0355467
AC136443.3	MAPK1	-0.339807	1.00978e-08	0.0233258
AL445363.1	MAPK1	-0.326954	3.8116e-08	0.0233258
AC084757.2	MAPK1	-0.345105	5.73709e-09	0.014599
AC004542.1	MAPK1	0.49094	8.75498e-18	0.0470819
AC107976.1	MAPK1	-0.388037	3.91624e-11	0.014599
AC010997.5	MAPK1	-0.307733	2.48475e-07	0.0176203
OGFRP1	CD38	0.303788	3.59251e-07	0.0152059
CLEC12A-AS1	CD38	0.3179	9.37073e-08	0.0266873
AC122710.2	TNFRSF10B	0.362571	8.24186e-10	0.0344956
AC091185.1	TNFRSF10B	0.330423	2.67925e-08	0.0207621
LINC01106	BAIAP2L2	0.316241	1.10142e-07	0.0202664
LINP1	BAIAP2L2	0.370581	3.25211e-10	0.00138764
LINC00327	BAIAP2L2	-0.316131	1.11329e-07	0.00122034
LINC01503	BAIAP2L2	0.32819	3.3637e-08	0.00251826
TTLL11-IT1	BAIAP2L2	0.302827	3.9268e-07	0.00251826
LINC00707	BAIAP2L2	0.319462	8.04056e-08	0.00138764
LINC00958	BAIAP2L2	0.366089	5.49549e-10	0.00377746
AC104024.2	BAIAP2L2	0.331116	2.49574e-08	0.00122034
AC090409.1	BAIAP2L2	0.311738	1.69955e-07	0.00248233
CASC15	BAIAP2L2	-0.364487	6.61356e-10	0.00251826
LINC00426	RBPJ	0.347626	4.36712e-09	0.00216221
AC079209.1	RBPJ	0.356396	1.65885e-09	0.0182632
LINC00567	RBPJ	0.396647	1.31534e-11	0.00216221
AC012313.5	RBPJ	0.370469	3.29539e-10	0.0060177
AC006033.2	RBPJ	0.352446	2.57472e-09	0.0362362
AC011287.1	NSMAF	0.311504	1.73809e-07	0.0162686
RNF139-AS1	NSMAF	0.342067	7.94444e-09	0.0397205
AC011978.2	NSMAF	0.365065	6.18694e-10	0.0397205
AL356056.3	NSMAF	0.365696	5.75177e-10	0.0281327
AL158835.1	TRAF5	0.333642	1.92427e-08	0.0468263
LINC00839	ADRA1A	0.803456	2.65047e-62	0.0123236
LINC00943	ADRA1A	0.381078	9.2447e-11	0.0123236
AC020743.2	ADRA1A	0.374534	2.03586e-10	0.00695541
AL592309.2	ADRA1A	0.510489	2.54091e-19	0.00388838
LINC01574	ADRA1A	0.34227	7.77401e-09	0.00695541
AC116049.2	ADRA1A	0.353114	2.39121e-09	0.0119774
AC096711.1	ADRA1A	0.745981	3.15376e-49	0.0119774
AC025176.1	ADRA1A	0.488545	1.33004e-17	0.00695541
LINC02208	ADRA1A	0.317052	1.01793e-07	0.00695541
AC096711.3	ADRA1A	0.718422	3.83087e-44	0.0119774
AC091185.1	ADRA1A	0.392241	2.30802e-11	0.00388838
AC023202.1	ADRA1A	0.642277	8.36784e-33	0.00388838
AC023794.7	ADRA1A	0.324371	4.9417e-08	0.0123236
AC012531.1	ADRA1A	0.713154	3.06433e-43	0.0123236
LINC01355	ADRA1A	0.301988	4.24274e-07	0.00388838
AC093849.1	ADRA1A	0.351112	2.98287e-09	0.0119774
AC016205.1	ADRA1A	0.385698	5.2385e-11	0.0374262
AL359504.2	ADRA1A	0.306351	2.82919e-07	0.00388838
Z97832.2	ADRA1A	0.330849	2.56502e-08	0.00695541
PART1	EXT1	-0.30494	3.22767e-07	0.0300116
AL138916.1	EXT1	-0.311468	1.74396e-07	0.0300116
LINC02577	EXT1	0.306558	2.77488e-07	0.0300116
AC104461.1	EXT1	0.321458	6.60375e-08	0.0180143
LINC02535	EXT1	0.347507	4.424e-09	0.0300116
LINC00941	EXT1	0.302255	4.13967e-07	0.0497427
AC026250.1	EXT1	0.302723	3.9647e-07	0.0285571
AC025419.1	EXT1	0.349329	3.62727e-09	0.0497427
LINC00958	EXT1	0.316944	1.02868e-07	0.0285571
AC069503.1	EXT1	0.347424	4.46408e-09	0.0497427
LINC02454	EXT1	0.39348	1.97205e-11	0.0497427
AL512274.1	EXT1	-0.350859	3.06695e-09	0.0300116
AL078644.2	EXT1	0.38164	8.63133e-11	0.0180143
LINC00623	PTK2B	0.310703	1.87594e-07	0.0202459
LINC00623	ROCK1	0.365919	5.60511e-10	0.0382449
SNHG15	ROCK1	-0.489621	1.10272e-17	0.0294916
PVT1	ROCK1	-0.323266	5.51813e-08	0.0382449
AC104316.2	ROCK1	-0.337551	1.28069e-08	0.0382449
AL162413.1	ROCK1	-0.338173	1.19964e-08	0.0294916
LINC01116	LGALS1	0.344534	6.10041e-09	0.0209889
MIR4435-2HG	LGALS1	0.502112	1.19063e-18	0.0247651
AL049775.1	LGALS1	0.355821	1.76923e-09	0.00134624
LINC01356	LGALS1	0.327744	3.51912e-08	0.00472583
AC112721.2	LGALS1	0.327118	3.74897e-08	0.0209889
CYTOR	LGALS1	0.581921	7.22629e-26	0.0209889
LINC01615	LGALS1	0.418324	7.30927e-13	0.00279849
AL589684.1	LGALS1	0.324401	4.92675e-08	0.00279849
AL390729.1	LGALS1	0.327953	3.44537e-08	0.00472583
AC017002.1	LGALS1	0.310661	1.88342e-07	0.0209889
AC000067.1	LGALS1	0.333003	2.05564e-08	0.0159573
AC012462.1	LGALS1	0.345881	5.27588e-09	0.0209889
AC007879.2	LGALS1	0.3604	1.05577e-09	0.0209889
AL157702.2	LGALS1	0.30042	4.90044e-07	0.00279849
LINC01429	LGALS1	0.331855	2.31363e-08	0.00479068
LINC00242	LGALS1	0.303556	3.67074e-07	0.00279849
MYOSLID	LGALS1	0.320484	7.27078e-08	0.0209889
ITGB1-DT	LGALS1	0.391065	2.67788e-11	0.00154678
AL109924.2	LGALS1	0.3006	4.82013e-07	0.00279849
LINC01614	LGALS1	0.360482	1.04601e-09	0.0209889
LINC00704	LGALS1	0.365139	6.1339e-10	0.00154678
AC005392.2	LGALS1	-0.378331	1.29053e-10	0.00479068
LINC01704	LGALS1	0.315656	1.16578e-07	0.00472583
AC245595.1	LGALS1	0.318907	8.49074e-08	0.00472583
AC002511.1	LGALS1	-0.390873	2.74355e-11	0.00479068
LINC00460	LGALS1	0.408436	2.80304e-12	0.00134624
AL162727.1	LGALS1	0.313765	1.39938e-07	0.00279849
LINC02535	LGALS1	0.342568	7.53103e-09	0.00279849
LINC02539	LGALS1	0.354795	1.9839e-09	0.00279849
LINC00330	LGALS1	-0.3053	3.12128e-07	0.00134624
LINC00601	LGALS1	0.304917	3.23454e-07	0.00154678
AC017002.3	LGALS1	0.349862	3.42179e-09	0.0209889
LINC00973	LGALS1	0.333798	1.89351e-08	0.00958311
AC098487.1	LGALS1	0.409105	2.56305e-12	0.00753777
LINC01060	LGALS1	0.336995	1.35752e-08	0.00753777
AC015909.1	LGALS1	0.411712	1.8044e-12	0.00134624
LINC01179	LGALS1	0.321392	6.64673e-08	0.00753777
LINC01969	LGALS1	0.436617	5.39709e-14	0.00134624
AC113346.1	LGALS1	0.345777	5.33548e-09	0.00279849
AC109479.3	LGALS1	0.345021	5.78865e-09	0.00279849
LINC02551	LGALS1	0.347345	4.50254e-09	0.00422879
AP002989.1	LGALS1	0.363324	7.56039e-10	0.00422879
LINC02454	LGALS1	0.364257	6.79092e-10	0.00154678
LINC02407	LGALS1	0.393428	1.98514e-11	0.00154678
LINC01269	LGALS1	-0.482779	3.59289e-17	0.00134624
LINC00911	LGALS1	0.34259	7.51297e-09	0.00134624
AC009093.1	LGALS1	0.332613	2.13983e-08	0.00134624
AC134312.2	LGALS1	0.420371	5.50281e-13	0.00134624
AC083801.2	LGALS1	-0.321424	6.62597e-08	0.00958311
AC009093.2	LGALS1	0.367913	4.44576e-10	0.00134624
AL512274.1	LGALS1	-0.432451	9.9068e-14	0.00279849
AC134312.5	LGALS1	0.43177	1.09329e-13	0.00134624
AC004585.1	LGALS1	0.330529	2.65049e-08	0.00134624
GAPLINC	LGALS1	0.364886	6.31571e-10	0.0027302
LINC01929	LGALS1	0.326763	3.88598e-08	0.0027302
LINC02081	LGALS1	0.361428	9.39161e-10	0.00134624
AC060766.4	LGALS1	0.363698	7.24183e-10	0.00134624
LINC02560	LGALS1	-0.376355	1.63732e-10	0.00479068
AC012065.3	LGALS1	0.378687	1.23616e-10	0.0209889
LINC01050	LGALS1	0.345432	5.53824e-09	0.00134624
AL365203.2	LGALS1	0.315845	1.14464e-07	0.00154678
LINC00943	CHRNA6	0.362041	8.75692e-10	0.0129012
AL138767.3	CHRNA6	0.345296	5.61985e-09	0.0129012
AL592463.1	CHRNA6	0.379655	1.09925e-10	0.0070145
AC023794.3	CHRNA6	0.37644	1.62059e-10	0.0129012
AC096711.1	CHRNA6	0.307555	2.52685e-07	0.0109134
AC106795.3	CHRNA6	0.301545	4.41954e-07	0.0070145
LINC02208	CHRNA6	0.410307	2.18108e-12	0.0070145
AC096711.3	CHRNA6	0.3368	1.38548e-08	0.0109134
LINC00944	CHRNA6	0.316831	1.04003e-07	0.0129012
AC023794.7	CHRNA6	0.336597	1.41518e-08	0.0129012
LINC00944	CD70	0.330506	2.65669e-08	0.0432307
AC010864.1	CD70	0.395492	1.52544e-11	0.0432307
AL133215.2	CD70	0.326431	4.01847e-08	0.0432307
LINC02195	BST2	0.35435	2.08474e-09	0.0484935
LINC02328	BST2	0.319286	8.18127e-08	0.0484935
LINC00519	BST2	-0.324566	4.84633e-08	0.0484935
PTCSC3	BST2	-0.30456	3.34382e-07	0.0484935
LINC01491	BST2	-0.368931	3.94689e-10	0.0342595
AC092130.1	BST2	-0.358014	1.38304e-09	0.0484935
AC060766.4	BST2	0.313863	1.38627e-07	0.0484935
AC103702.2	BST2	0.306709	2.73586e-07	0.0484935
AC011477.4	IGFBP5	0.358754	1.27226e-09	0.0314451
AC112721.2	MYO10	0.303806	3.58656e-07	0.0211843
EPB41L4A-AS1	MYO10	-0.330104	2.76804e-08	0.0059591
LINC00623	MYO10	0.332404	2.18647e-08	0.00293482
AC108463.2	MYO10	0.363632	7.29687e-10	0.0211843
SNHG15	MYO10	-0.386483	4.75279e-11	0.0059591
AP000943.1	MYO10	0.333005	2.0552e-08	0.00246796
AL162727.1	MYO10	0.306344	2.83098e-07	0.0059591
LINC00941	MYO10	0.311238	1.78265e-07	0.0118809
LINC02067	MYO10	-0.371377	2.96085e-10	0.00931127
AC034223.1	MYO10	0.311989	1.65928e-07	0.0059591
AC025419.1	MYO10	0.357797	1.41728e-09	0.0118809
AP000943.2	MYO10	0.331132	2.49185e-08	0.00246796
AC069503.1	MYO10	0.367537	4.64483e-10	0.0118809
AC131009.1	MYO10	0.355099	1.91778e-09	0.0118809
LINC02454	MYO10	0.354498	2.05061e-09	0.0118809
AC026412.3	MYO10	0.326529	3.97898e-08	0.0059591
AC109347.2	MYO10	-0.309937	2.01755e-07	0.00142534
AC073352.1	MYO10	-0.308226	2.37218e-07	0.00931127
AC092171.4	MYO10	-0.3181	9.18945e-08	0.0059591
AL078644.2	MYO10	0.339843	1.00597e-08	0.00293482
AC010997.5	MYO10	-0.328674	3.20242e-08	0.0118809
OGFRP1	ARHGAP8	0.314442	1.31097e-07	0.0245597
LINC00243	ARHGAP8	0.32206	6.22147e-08	0.0010208
AL117329.1	ARHGAP8	0.329422	2.96768e-08	0.0245597
LINC01876	ARHGAP8	0.318094	9.19484e-08	0.0121537
LINC00858	ARHGAP8	0.341671	8.28651e-09	0.00313366
AC011287.1	ARHGAP8	0.310637	1.88772e-07	0.0010208
AL355303.1	ARHGAP8	0.320687	7.12674e-08	0.00313366
LINC01639	ARHGAP8	0.385018	5.69846e-11	0.0245597
LINC00964	ARHGAP8	0.306498	2.79037e-07	0.00192631
PVT1	ARHGAP8	0.307844	2.45904e-07	0.00192631
LINC02200	ARHGAP8	0.303726	3.61336e-07	0.0010208
LINC01932	ARHGAP8	0.317179	1.00538e-07	0.0010208
AC100858.2	ARHGAP8	0.3601	1.09231e-09	0.00192631
AC023034.1	ARHGAP8	0.326918	3.82547e-08	0.0081791
AC022087.1	ARHGAP8	0.327215	3.71262e-08	0.0081791
AC083843.3	ARHGAP8	0.30534	3.10961e-07	0.00192631
AC007342.4	ARHGAP8	0.306947	2.67546e-07	0.00255592
AC073195.1	ARHGAP8	0.331933	2.29512e-08	0.0121537
Z82243.1	ARHGAP8	0.343248	7.00306e-09	0.0245597
AL359853.2	MAP2K1	0.336845	1.37898e-08	0.0447728
LINC00313	CSNK1E	0.31149	1.74036e-07	0.00479068
AL391704.1	CSNK1E	0.311637	1.71614e-07	0.00154678
MYOSLID	CSNK1E	0.301051	4.6246e-07	0.0209889
LINC00460	CSNK1E	0.32047	7.28081e-08	0.00134624
LINC00707	CSNK1E	0.344801	5.92795e-09	0.00154678
AC131254.1	CSNK1E	0.358824	1.26226e-09	0.00472583
AC124276.2	CSNK1E	0.312691	1.55152e-07	0.00422879
LINC02320	CSNK1E	0.337567	1.27853e-08	0.00134624
AL049836.1	CSNK1E	0.362695	8.12506e-10	0.00134624
LINC01910	CSNK1E	0.34018	9.70773e-09	0.0027302
AC093484.4	CSNK1E	0.31629	1.09621e-07	0.00134624
LINC02081	CSNK1E	0.323657	5.30738e-08	0.00134624
AC004817.3	CSNK1E	0.344572	6.07554e-09	0.00134624
AL365203.2	CSNK1E	0.319621	7.91588e-08	0.00154678
AC090125.1	CHN1	0.35173	2.78673e-09	0.0348631
GAPLINC	CHN1	0.372381	2.62945e-10	0.0348631
LINC01929	CHN1	0.440373	3.0995e-14	0.0348631
AP000251.1	DEK	0.386288	4.86913e-11	0.0368052
MIR9-3HG	DEK	0.40031	8.18963e-12	0.0368052
ANKRD34C-AS1	DEK	0.565699	3.06466e-24	0.0368052
AC013652.1	DEK	0.387056	4.42589e-11	0.0368052
LINC02560	DEK	-0.384895	5.78606e-11	0.0368052
AC004542.1	DEK	0.326388	4.03584e-08	0.024586
AC091057.3	DEK	0.417238	8.49007e-13	0.0368052
EPB41L4A-AS1	YWHAZ	-0.306941	2.677e-07	0.0150626
AC018781.1	YWHAZ	0.418259	7.37502e-13	0.00874492
AC091563.1	YWHAZ	-0.316757	1.04761e-07	0.00874492
AC011978.2	YWHAZ	0.374126	2.13729e-10	0.00874492
AC025171.5	YWHAZ	-0.320201	7.47633e-08	0.0150626
AC092368.3	SIX5	0.386202	4.9212e-11	0.036019
AL023755.1	SAG	0.495069	4.22381e-18	0.00875485
AC112721.2	IL7R	0.357285	1.50132e-09	0.0375513
AC012462.1	IL7R	0.314064	1.35968e-07	0.0375513
LINC00623	IL7R	0.304725	3.2931e-07	0.0263213
AC092614.1	IL7R	0.306673	2.74503e-07	0.0375513
AC108463.2	IL7R	0.452207	5.15806e-15	0.0375513
AC104461.1	IL7R	0.372969	2.45262e-10	0.0263213
AL162727.1	IL7R	0.419313	6.37437e-13	0.0461944
LINC01503	IL7R	-0.307208	2.61053e-07	0.0461944
AC017002.3	IL7R	0.327081	3.76313e-08	0.0375513
LINC00996	IL7R	0.314074	1.35838e-07	0.0461944
AC034199.1	IL7R	0.481464	4.49493e-17	0.0461944
AC079209.1	IL7R	0.433657	8.31715e-14	0.0263213
AP002989.1	IL7R	0.332505	2.16383e-08	0.0102056
AL590438.1	IL7R	0.388854	3.53579e-11	0.0263213
AC006033.2	IL7R	0.321654	6.47647e-08	0.0461944
AC092171.4	IL7R	-0.346109	5.14789e-09	0.0461944
LINC02408	SOX17	0.324818	4.72526e-08	0.0260571
BX255923.1	SOX17	0.404592	4.67186e-12	0.0149226
AL591468.1	SOX17	0.301558	4.4144e-07	0.0149226
AL162414.1	SOX17	0.333615	1.92955e-08	0.0149226
AC004947.1	SOX17	0.502528	1.10383e-18	0.0149226
LINC00996	SOX17	0.343278	6.98011e-09	0.0149226
LINC02147	SOX17	0.303176	3.80222e-07	0.0149226
AC104211.2	SOX17	0.319864	7.72925e-08	0.00842517
AC091563.1	SOX17	0.476957	9.61653e-17	0.00842517
AC099786.3	SOX17	0.351909	2.73203e-09	0.00842517
AL590438.1	SOX17	0.335739	1.5478e-08	0.00842517
AC006033.2	SOX17	0.322029	6.24055e-08	0.0149226
LINC00160	CAP2	0.402349	6.27476e-12	0.0422422
AF015262.1	CAP2	0.321742	6.42048e-08	0.0422422
PWAR6	CAP2	0.408006	2.96916e-12	0.0422422
AC124312.2	CAP2	0.477704	8.48354e-17	0.0422422
AL161668.3	CAP2	0.36706	4.90967e-10	0.0122888
AC124312.3	CAP2	0.444455	1.68282e-14	0.0422422
LINC00663	CAP2	0.318186	9.11228e-08	0.0422422
LINC01305	MTBP	0.309186	2.16634e-07	0.0259704
MUC20-OT1	MTBP	0.376155	1.67703e-10	0.0399264
AC092910.3	MTBP	0.308304	2.35467e-07	0.0399264
RNF139-AS1	MTBP	0.483114	3.39309e-17	0.0187781
AC026250.1	MTBP	0.369011	3.91036e-10	0.0287529
AC025176.1	MTBP	0.336543	1.42318e-08	0.0308419
AC091185.1	MTBP	0.377871	1.36417e-10	0.0187781
AP006621.2	MTBP	0.305375	3.09944e-07	0.0287529
AC083843.3	MTBP	0.445022	1.54509e-14	0.0187781
AL390728.6	MTBP	0.326227	4.10156e-08	0.0187781
AC034229.2	MTBP	0.337202	1.32835e-08	0.0308419
LINC01355	MTBP	0.331162	2.48413e-08	0.0187781
AC011978.2	MTBP	0.332256	2.22017e-08	0.0187781
FO680682.1	MTBP	0.319132	8.30537e-08	0.0308419
AC022762.2	MTBP	0.316405	1.08406e-07	0.0287529
AC110769.2	MTBP	0.397933	1.11445e-11	0.0259704
AC016737.1	MTBP	0.300566	4.83511e-07	0.0259704
AC016877.3	MTBP	0.385875	5.12532e-11	0.0187781
AC034229.3	MTBP	0.339147	1.08268e-08	0.0308419
AL024498.1	MTBP	0.3496	3.5212e-09	0.0308419
AL138831.2	MTBP	0.301067	4.61794e-07	0.0308419
Z97832.2	MTBP	0.329311	3.00123e-08	0.0308419
AL021807.1	MTBP	0.311033	1.81783e-07	0.0308419
AC021851.1	MTBP	0.373559	2.28665e-10	0.0259704
AL078644.2	MTBP	0.313747	1.40182e-07	0.0187781
AC102953.2	MTBP	0.38669	4.63179e-11	0.0308419
LINC01106	RANGAP1	0.40331	5.5313e-12	0.0209889
NUP50-AS1	RANGAP1	0.325855	4.2581e-08	0.0159573
SNHG15	RANGAP1	0.30919	2.16565e-07	0.00279849
Z83851.1	RANGAP1	0.335323	1.61621e-08	0.0159573
PVT1	RANGAP1	0.338226	1.19296e-08	0.00472583
AC136443.3	RANGAP1	0.344876	5.87984e-09	0.00134624
AL445363.1	RANGAP1	0.303661	3.63511e-07	0.00134624
AC104316.2	RANGAP1	0.35693	1.56237e-09	0.00472583
LINC02084	RANGAP1	0.345845	5.2964e-09	0.00958311
AC046143.2	RANGAP1	0.381295	9.00349e-11	0.00958311
Z82243.1	RANGAP1	0.387391	4.24458e-11	0.0159573
AC010997.5	RANGAP1	0.3132	1.47755e-07	0.00154678
Z83851.2	RANGAP1	0.403742	5.22552e-12	0.0159573
LINC00511	SH3BP1	0.358954	1.24375e-09	0.00134624
AL109924.2	SH3BP1	-0.367722	4.54556e-10	0.00279849
Z83851.1	SH3BP1	0.424858	2.93411e-13	0.0159573
AP000251.1	SH3BP1	0.347401	4.47519e-09	0.00479068
AC007639.1	SH3BP1	0.343772	6.62014e-09	0.00134624
AC080037.1	SH3BP1	0.315922	1.13613e-07	0.00134624
Z83851.2	SH3BP1	0.377838	1.36963e-10	0.0159573
AL161668.3	TRIM63	0.376416	1.62523e-10	0.0445135
LINC00327	ACVR1	0.311819	1.68656e-07	0.0257592
AL445363.1	ACVR1	-0.347738	4.3143e-09	0.0257592
AC009093.1	ACVR1	0.433061	9.0688e-14	0.0257592
AC134312.2	ACVR1	0.363409	7.4865e-10	0.0257592
AC009093.2	ACVR1	0.341689	8.27031e-09	0.0257592
AC134312.5	ACVR1	0.346879	4.73602e-09	0.0257592
SFTA1P	GTPBP1	-0.303771	3.59811e-07	0.00138764
ITGB1-DT	GTPBP1	-0.315351	1.20069e-07	0.00138764
SNHG15	GTPBP1	-0.312443	1.58873e-07	0.00251826
LINC00426	GTPBP1	0.306826	2.70594e-07	0.00122034
AC098487.1	GTPBP1	-0.304973	3.21784e-07	0.00682429
AC018781.1	GTPBP1	-0.317335	9.9019e-08	0.00426557
AC092368.3	GTPBP1	0.325284	4.50972e-08	0.00122034
AC004542.1	GTPBP1	0.376613	1.5872e-10	0.0149354
AC012065.3	GTPBP1	-0.319056	8.36752e-08	0.0202664
AC010735.2	GTPBP1	-0.310327	1.94421e-07	0.0202664
AC006033.2	GTPBP1	0.342786	7.35761e-09	0.00251826
AC009275.1	GTPBP1	-0.313359	1.45505e-07	0.00251826
LINC02561	LRP12	0.331767	2.3346e-08	0.0275718
CLEC12A-AS1	LRP12	0.321932	6.30101e-08	0.0275718
AL033397.1	LRP12	0.307274	2.59441e-07	0.0165231
AC009486.1	LRP12	0.35738	1.48536e-09	0.0141551
CASC15	LRP12	0.314211	1.34049e-07	0.0165231
LINC00336	CHRNB3	0.707846	2.37676e-42	0.00763266
LINC02418	CHRNB3	0.699801	4.86361e-41	0.0139293
AC090921.1	CHRNB3	0.302891	3.90369e-07	0.00411927
AC019155.2	CHRNB3	0.480505	5.28883e-17	0.00763266
LINC01627	CHRNB3	0.592275	5.91119e-27	0.00763266
LINC02262	CHRNB3	0.337976	1.22474e-08	0.0115974
AL662890.1	CHRNB3	0.313916	1.37917e-07	0.00763266
AC092637.1	CHRNB3	0.674697	3.23951e-37	0.00763266
AL583804.1	CHRNB3	0.453213	4.41456e-15	0.00411927
C9orf135-AS1	CHRNB3	0.57069	9.8903e-25	0.00763266
AL390838.1	CHRNB3	0.582669	6.04833e-26	0.00763266
AC073486.1	CHRNB3	0.39153	2.525e-11	0.00763266
AC003087.1	CHRNB3	0.477152	9.30674e-17	0.00763266
AL023755.1	CHRNB3	0.419713	6.02989e-13	0.0164126
AC016877.1	CHRNB3	0.336384	1.447e-08	0.00411927
Z98742.1	CHRNB3	0.305479	3.06938e-07	0.00763266
AL627443.1	CHRNB3	0.348526	3.95961e-09	0.00763266
AC004895.1	CHRNB3	0.588632	1.44112e-26	0.00763266
AL136985.1	CHRNB3	0.457569	2.23666e-15	0.00411927
LINC00575	CHRNB3	0.307624	2.51052e-07	0.0115974
LINC02543	CHRNB3	0.465051	6.79938e-16	0.00763266
LINC01648	CHRNB3	0.435208	6.63396e-14	0.00411927
AL358876.2	CHRNB3	0.540153	7.49758e-22	0.00411927
AL136099.1	CHRNB3	0.433681	8.28833e-14	0.00763266
AL512649.2	CHRNB3	0.519435	4.65452e-20	0.00763266
AL139130.1	CHRNB3	0.678797	8.16735e-38	0.00411927
AL592435.2	CHRNB3	0.362329	8.47312e-10	0.00411927
LINC02271	CHRNB3	0.376011	1.70629e-10	0.0115974
AC113391.1	CHRNB3	0.500794	1.51235e-18	0.00763266
AC008885.2	CHRNB3	0.394024	1.84013e-11	0.00763266
AC026414.1	CHRNB3	0.361417	9.40339e-10	0.00763266
AC023794.3	CHRNB3	0.386132	4.96448e-11	0.0139293
LINC02216	CHRNB3	0.647648	1.69294e-33	0.00763266
LINC02225	CHRNB3	0.539339	8.86553e-22	0.00763266
AC093857.1	CHRNB3	0.474925	1.34986e-16	0.0115974
AC074344.2	CHRNB3	0.572253	6.91417e-25	0.0115974
AC008525.1	CHRNB3	0.527195	1.02486e-20	0.00763266
AC109927.2	CHRNB3	0.567573	2.00898e-24	0.0115974
LINC01182	CHRNB3	0.403247	5.57711e-12	0.0115974
AC016687.2	CHRNB3	0.331481	2.40417e-08	0.0115974
LINC02214	CHRNB3	0.546134	2.15701e-22	0.00763266
AC008667.3	CHRNB3	0.469806	3.14172e-16	0.00763266
AC113391.2	CHRNB3	0.562674	6.02715e-24	0.00763266
AC055717.1	CHRNB3	0.332756	2.10869e-08	0.0139293
AC079054.1	CHRNB3	0.413832	1.35352e-12	0.00411927
LINC00599	CHRNB3	0.360883	9.99356e-10	0.00411927
AC090987.1	CHRNB3	0.56629	2.68336e-24	0.00411927
AC105999.2	CHRNB3	0.371362	2.96638e-10	0.00411927
AC009435.1	CHRNB3	0.366614	5.17079e-10	0.00411927
AC103831.1	CHRNB3	0.355991	1.73583e-09	0.00411927
LINC02365	CHRNB3	0.371507	2.9158e-10	0.0115974
AC117373.1	CHRNB3	0.435286	6.55879e-14	0.0134004
AC005840.2	CHRNB3	0.328132	3.38348e-08	0.0139293
LINC02378	CHRNB3	0.305372	3.10029e-07	0.0139293
LINC02451	CHRNB3	0.351066	2.9981e-09	0.0139293
AC125603.1	CHRNB3	0.425394	2.7199e-13	0.0139293
LINC02464	CHRNB3	0.436063	5.8539e-14	0.0139293
AC073573.1	CHRNB3	0.662047	1.98387e-35	0.0139293
LINC02424	CHRNB3	0.344959	5.82756e-09	0.0139293
AC009803.3	CHRNB3	0.324858	4.70675e-08	0.0139293
LINC02394	CHRNB3	0.359561	1.16122e-09	0.0139293
AC079384.1	CHRNB3	0.404337	4.83191e-12	0.0139293
AL138831.2	CHRNB3	0.387508	4.18335e-11	0.00763266
AL138916.2	CHRNB3	0.604107	3.02178e-28	0.00763266
AC104117.5	CHRNB3	0.34603	5.19181e-09	0.00763266
LINC00327	LILRB4	0.312496	1.58078e-07	0.0484935
LINC02195	LILRB4	0.42537	2.72912e-13	0.0484935
LINC00426	LILRB4	0.564319	4.17601e-24	0.0484935
AL049875.1	LILRB4	-0.30149	4.44199e-07	0.0484935
AC009093.1	LILRB4	0.345301	5.61676e-09	0.0484935
LINC00567	LILRB4	0.37912	1.17297e-10	0.0484935
AC009093.2	LILRB4	0.31012	1.98284e-07	0.0484935
AC138512.1	LILRB4	0.348182	4.11072e-09	0.0484935
AC006441.4	LILRB4	0.304998	3.21029e-07	0.0484935
LINC01993	DKKL1	0.461571	1.18727e-15	0.0419734
LINC00297	DKKL1	0.382137	8.1225e-11	0.0419734
LINC00511	DKKL1	0.335591	1.57177e-08	0.0419734
LINC00327	DKKL1	0.301876	4.28699e-07	0.0419734
LINC02093	DKKL1	0.345842	5.29814e-09	0.0419734
LINC02092	DKKL1	0.447431	1.07261e-14	0.0419734
LINC01067	DKKL1	0.39033	2.93777e-11	0.0419734
LINC02087	DKKL1	0.408394	2.81914e-12	0.0419734
LINC02071	DKKL1	0.448387	9.272e-15	0.0419734
LINC00273	DKKL1	0.496404	3.32967e-18	0.0419734
AL355112.1	DKKL1	0.498467	2.30123e-18	0.0419734
LINC02281	DKKL1	0.313756	1.40062e-07	0.0419734
AC004817.1	DKKL1	0.449536	7.77918e-15	0.0419734
AL359238.1	DKKL1	0.380907	9.43983e-11	0.0419734
AL583810.2	DKKL1	0.565218	3.41434e-24	0.0419734
AL137191.1	DKKL1	0.380948	9.39249e-11	0.0419734
LINC2194	DKKL1	0.350213	3.2925e-09	0.0419734
AL031705.1	DKKL1	0.397229	1.22036e-11	0.0419734
LINC02129	DKKL1	0.307002	2.6616e-07	0.0419734
AC105430.1	DKKL1	0.332796	2.0999e-08	0.0419734
AC018554.1	DKKL1	0.413624	1.39225e-12	0.0419734
LINC00559	DKKL1	0.422918	3.85501e-13	0.0419734
AC092138.2	DKKL1	0.363707	7.23439e-10	0.0419734
AC007220.1	DKKL1	0.385514	5.35921e-11	0.0419734
AC068512.1	DKKL1	0.467537	4.54757e-16	0.0419734
LINC02080	DKKL1	0.37036	3.33783e-10	0.0419734
AC004223.2	DKKL1	0.421687	4.58038e-13	0.0419734
AL356740.1	DKKL1	0.344566	6.07965e-09	0.0419734
FGF14-AS2	DKKL1	0.469117	3.5158e-16	0.0419734
CASC11	CAP1	-0.320351	7.36658e-08	0.0395982
AL109615.2	TNFRSF10D	0.30927	2.14935e-07	0.0344956
AC122710.2	TNFRSF10D	0.311728	1.70126e-07	0.0344956
AC016877.3	TNFRSF10D	0.30951	2.10099e-07	0.0207621
LINC00426	C5AR1	0.338045	1.21597e-08	0.0419734
AC009093.1	C5AR1	0.400963	7.52115e-12	0.0419734
LINC00567	C5AR1	0.359088	1.22515e-09	0.0419734
AC138512.1	C5AR1	0.410596	2.09784e-12	0.0419734
LINC02447	CTBP1	0.407111	3.34543e-12	0.0268424
LINC01096	CTBP1	0.357667	1.43811e-09	0.0268424
AC079921.2	CTBP1	0.336498	1.4299e-08	0.0268424
AC104825.1	CTBP1	0.408726	2.69641e-12	0.0268424
LINC00944	CTBP1	0.317905	9.36583e-08	0.0279826
LINC00638	CTBP1	0.322771	5.79696e-08	0.00233253
AC092368.3	CTBP1	0.30659	2.7664e-07	0.00233253
AC015908.3	CTBP1	0.302576	4.01899e-07	0.00233253
LINC00663	CTBP1	0.316089	1.11788e-07	0.00642115
AC060766.4	CTBP1	0.301048	4.62606e-07	0.00233253
AC010245.2	CTBP1	0.300973	4.65825e-07	0.0377461
AL731563.3	CTBP1	0.317168	1.00646e-07	0.0279826
AC010864.1	CTBP1	0.324585	4.83712e-08	0.0279826
AL049775.1	LHB	0.484391	2.72662e-17	0.0451621
AC015909.1	LHB	0.415332	1.10286e-12	0.0451621
LINC01969	LHB	0.457369	2.30821e-15	0.0451621
AC136443.3	LHB	0.337071	1.34674e-08	0.0451621
AL132712.1	LHB	0.309535	2.0959e-07	0.0451621
AC023813.3	LHB	0.316568	1.06698e-07	0.0451621
LINC02081	LHB	0.364881	6.31973e-10	0.0451621
AC060766.4	LHB	0.418478	7.15535e-13	0.0451621
AC005479.2	LHB	0.308055	2.41074e-07	0.0451621
AC108463.2	OSM	0.364711	6.44456e-10	0.0209889
AL162727.1	OSM	0.329121	3.05981e-08	0.00279849
AC017002.3	OSM	0.330663	2.61439e-08	0.0209889
AC034199.1	OSM	0.561296	8.1818e-24	0.00279849
AC079209.1	OSM	0.385215	5.56171e-11	0.00472583
AC090877.2	OSM	0.415473	1.08181e-12	0.00479068
AL158835.1	APBB2	-0.367045	4.91824e-10	0.0179257
LINC01534	APBB2	-0.342789	7.35537e-09	0.020142
LINC01776	APBB2	0.300399	4.9096e-07	0.0352606
LINC00623	APBB2	0.371592	2.88664e-10	0.0352606
AC104461.1	APBB2	0.302551	4.02837e-07	0.0352606
AP000251.1	APBB2	-0.312236	1.62065e-07	0.020142
SNHG9	APBB2	-0.389155	3.40487e-11	0.00754976
MIR9-3HG	APBB2	-0.361668	9.13797e-10	0.020142
AC090877.2	APBB2	0.326041	4.17947e-08	0.020142
AC009093.1	APBB2	0.416573	9.30341e-13	0.00754976
AC134312.2	APBB2	0.333728	1.90716e-08	0.00754976
AC009093.2	APBB2	0.318934	8.46875e-08	0.00754976
AL135818.2	APBB2	0.31026	1.95657e-07	0.00754976
AC134312.5	APBB2	0.322493	5.95919e-08	0.00754976
AC037487.1	APBB2	-0.341695	8.26556e-09	0.00754976
AC008738.2	APBB2	-0.33416	1.82368e-08	0.020142
LINC01775	APBB2	0.30696	2.67217e-07	0.020142
AL356740.1	APBB2	-0.314182	1.34433e-07	0.00754976
LINC02560	APBB2	-0.329771	2.86376e-08	0.020142
AF131215.7	APBB2	-0.355209	1.8944e-09	0.0352606
AL109936.2	APBB2	-0.386457	4.76821e-11	0.0352606
AL590438.1	APBB2	0.367562	4.63102e-10	0.0352606
AC109347.2	APBB2	-0.33639	1.4461e-08	0.0466542
AL158835.1	PDPN	-0.308539	2.30295e-07	0.0317691
LINC01096	PPP4R1	-0.30756	2.52564e-07	0.0343591
AC108463.2	TWIST2	0.320744	7.08664e-08	0.0471205
AL162727.1	TWIST2	0.309824	2.03931e-07	0.046624
AC034199.1	TWIST2	0.309553	2.09232e-07	0.046624
AC134312.2	TWIST2	0.342711	7.4168e-09	0.0398006
AC134312.5	TWIST2	0.345309	5.61219e-09	0.0398006

## Sheet: Limitless Replicative Potential
lnc	gene	cor_value	cor_p	fisher
AL359853.2	MAP2K1	0.336845	1.37898e-08	0.0447728
LINC00467	NSMCE2	0.330177	2.74772e-08	0.0177268
MIR4435-2HG	NSMCE2	0.31104	1.81661e-07	0.049842
CYTOR	NSMCE2	0.332045	2.2689e-08	0.0244152
AL158835.1	NSMCE2	0.32393	5.16453e-08	0.0444389
EPB41L4A-AS1	NSMCE2	0.339757	1.0152e-08	0.0297247
LINC00240	NSMCE2	0.441367	2.67326e-14	0.0297247
AL356056.1	NSMCE2	0.317459	9.7827e-08	0.0495247
SNHG15	NSMCE2	0.457437	2.28353e-15	0.0297247
AL353764.1	NSMCE2	0.312592	1.56625e-07	0.0297247
AC108488.1	NSMCE2	0.317399	9.84069e-08	0.0244152
RNF139-AS1	NSMCE2	0.495803	3.70629e-18	0.0177268
AC026250.1	NSMCE2	0.306692	2.74004e-07	0.028621
CASC11	NSMCE2	0.456106	2.8136e-15	0.0444389
PVT1	NSMCE2	0.558866	1.39817e-23	0.0177268
AC113192.2	NSMCE2	0.348012	4.18765e-09	0.028621
AC104316.2	NSMCE2	0.302777	3.94488e-07	0.0177268
AC083843.3	NSMCE2	0.417992	7.65247e-13	0.0177268
AL390728.6	NSMCE2	0.36166	9.14654e-10	0.0177268
AC034229.2	NSMCE2	0.307623	2.5108e-07	0.0297247
AL512274.1	NSMCE2	-0.31728	9.95544e-08	0.0297247
AC011978.2	NSMCE2	0.417565	8.11651e-13	0.0177268
AC022762.2	NSMCE2	0.324445	4.90519e-08	0.028621
AC016773.1	NSMCE2	0.361684	9.12074e-10	0.0444389
AC013731.1	NSMCE2	0.338142	1.20358e-08	0.0244152
AL359504.2	NSMCE2	0.34135	8.57467e-09	0.0177268
AC012213.4	NSMCE2	0.339576	1.0348e-08	0.0177268
AC073195.1	NSMCE2	0.336922	1.36782e-08	0.0244152
AL136162.1	NSMCE2	0.35873	1.27563e-09	0.0297247
AC021321.1	NSMCE2	0.318982	8.42861e-08	0.0177268
AC034229.3	NSMCE2	0.301809	4.31354e-07	0.0297247
AL024498.1	NSMCE2	0.416334	9.61434e-13	0.0297247
Z97832.2	NSMCE2	0.315138	1.22577e-07	0.0297247
AL356056.3	NSMCE2	0.447206	1.1099e-14	0.0495247
AL731563.3	NSMCE2	0.315421	1.19258e-07	0.0495247
AC073352.1	NSMCE2	0.333892	1.87505e-08	0.0383214
AC021851.1	NSMCE2	0.449615	7.68524e-15	0.0244152
AC069544.1	NSMCE2	0.324202	5.02587e-08	0.0495247
AC092171.4	NSMCE2	0.349299	3.63917e-09	0.0297247
AL133215.2	NSMCE2	0.430301	1.35104e-13	0.0495247
AC093788.1	NSMCE2	0.324352	4.95126e-08	0.0444389

## Sheet: Reprogramming Energy Metabolism
lnc	gene	cor_value	cor_p	fisher
PART1	ADAM8	-0.383135	7.18719e-11	0.0302998
LINP1	ADAM8	0.320944	6.94798e-08	0.0223149
AL136131.2	ADAM8	0.384874	5.8007e-11	0.0302998
LINC00707	ADAM8	0.357541	1.45864e-09	0.0223149
AC017002.3	ADAM8	0.300345	4.93428e-07	0.0466678
AC009720.1	ADAM8	0.3316	2.37484e-08	0.0389261
AC004585.1	ADAM8	0.36047	1.04734e-09	0.0389261
BARX1-AS1	STC1	0.393297	2.0185e-11	0.0337962
AC131254.1	STC1	0.300935	4.67416e-07	0.0202459
AP001048.1	PPARGC1A	0.301673	4.36787e-07	0.00460225
AP001046.1	PPARGC1A	0.38001	1.05287e-10	0.00460225
LINC01701	PPARGC1A	0.382056	8.20333e-11	0.016122
LINC00327	PPARGC1A	0.328161	3.37356e-08	0.00158079
AC026414.1	PPARGC1A	0.314649	1.28507e-07	0.0313057
AC091563.1	PPARGC1A	0.463341	8.94929e-16	0.016122
AC009093.1	PPARGC1A	0.342783	7.35987e-09	0.00158079
AC009093.2	PPARGC1A	0.365571	5.83518e-10	0.00158079
AC006441.4	PPARGC1A	0.34786	4.25734e-09	0.00158079
LINC00663	PPARGC1A	0.40906	2.57843e-12	0.00460225
AC011477.4	PPARGC1A	0.385777	5.18752e-11	0.00749015
AC073335.2	PPARGC1A	0.327883	3.46977e-08	0.0313057
LINC00467	RBX1	0.405896	3.93125e-12	0.00426557
MIR4435-2HG	RBX1	0.466746	5.17067e-16	0.0234688
CYTOR	RBX1	0.513105	1.55478e-19	0.0202664
AL158835.1	RBX1	0.310272	1.95447e-07	0.000223317
EPB41L4A-AS1	RBX1	0.334963	1.6779e-08	0.00251826
LINC00240	RBX1	0.385495	5.37179e-11	0.00251826
NUP50-AS1	RBX1	0.525262	1.49953e-20	0.0149354
AC007952.3	RBX1	0.338996	1.10011e-08	0.00122034
AC108463.2	RBX1	-0.309857	2.03305e-07	0.0202664
SNHG15	RBX1	0.477136	9.33147e-17	0.00251826
Z83851.1	RBX1	0.332377	2.19261e-08	0.0149354
MIR155HG	RBX1	0.329245	3.02153e-08	0.00441355
LINC02539	RBX1	0.312732	1.54544e-07	0.00251826
AC007731.3	RBX1	0.304177	3.46522e-07	0.0149354
LINC00896	RBX1	0.300877	4.69929e-07	0.0149354
AP000251.1	RBX1	0.332338	2.2014e-08	0.00441355
LINC02067	RBX1	0.387855	4.00623e-11	0.00861323
AC108488.1	RBX1	0.305477	3.07007e-07	0.0202664
AC098487.1	RBX1	0.35981	1.12891e-09	0.00682429
AC023794.1	RBX1	0.322759	5.80368e-08	0.00138764
CASC11	RBX1	0.375322	1.85296e-10	0.00682429
PVT1	RBX1	0.408343	2.8384e-12	0.00426557
AC004080.2	RBX1	0.30686	2.69729e-07	0.00251826
AC027031.2	RBX1	0.342283	7.76342e-09	0.00426557
AC113192.2	RBX1	0.320405	7.32789e-08	0.00377746
SNHG9	RBX1	0.45707	2.4192e-15	0.00122034
AC136443.3	RBX1	0.392741	2.16625e-11	0.00122034
AL132712.1	RBX1	0.303233	3.78213e-07	0.00122034
AL445363.1	RBX1	0.380958	9.3808e-11	0.00122034
AL359397.2	RBX1	0.302918	3.89378e-07	0.00122034
AC104316.2	RBX1	0.35718	1.5192e-09	0.00426557
AL390728.6	RBX1	0.322545	5.92849e-08	0.00426557
AL353719.1	RBX1	0.313352	1.45607e-07	0.00138764
AC019294.3	RBX1	0.316554	1.06849e-07	0.00441355
LINC02127	RBX1	0.309188	2.16595e-07	0.00122034
AC004585.1	RBX1	0.360287	1.06937e-09	0.00122034
AC068025.2	RBX1	-0.301243	4.54378e-07	0.00122034
GAPLINC	RBX1	0.319566	7.95889e-08	0.00248233
AC005256.1	RBX1	0.365516	5.87232e-10	0.00441355
AC060766.4	RBX1	0.3478	4.28512e-09	0.00122034
AL132655.2	RBX1	0.300034	5.07634e-07	0.00441355
AC008764.6	RBX1	0.313429	1.44532e-07	0.00441355
AC107976.1	RBX1	0.303793	3.59099e-07	0.00441355
AC016773.1	RBX1	0.374339	2.08379e-10	0.00682429
AL162413.1	RBX1	0.441336	2.68547e-14	0.00251826
AC010719.1	RBX1	0.318013	9.26821e-08	0.00251826
AL359504.2	RBX1	0.380668	9.71874e-11	0.00426557
AC012213.4	RBX1	0.316828	1.04031e-07	0.00426557
AL024498.1	RBX1	0.321147	6.81001e-08	0.00251826
LINC02084	RBX1	0.300902	4.68836e-07	0.00861323
AC073352.1	RBX1	0.41034	2.17122e-12	0.00861323
AC046143.2	RBX1	0.457033	2.43306e-15	0.00861323
AC021851.1	RBX1	0.33336	1.98109e-08	0.0202664
AC092171.4	RBX1	0.380386	1.00578e-10	0.00251826
AC064836.2	RBX1	0.312153	1.6335e-07	0.0202664
AP000569.1	RBX1	0.310035	1.99894e-07	0.00441355
AL133215.2	RBX1	0.41856	7.07412e-13	0.00138764
AC010997.5	RBX1	0.305159	3.16261e-07	0.00138764
Z83851.2	RBX1	0.445062	1.5358e-14	0.0149354
AL008582.1	RBX1	0.320278	7.42006e-08	0.0149354

## Sheet: Self Sufficiency in Growth Sign
lnc	gene	cor_value	cor_p	fisher
AL731563.3	MAP2K7	0.31458	1.29369e-07	0.0404622
AC069544.1	MAP2K7	0.381496	8.78498e-11	0.0404622
AC008124.1	MAP2K7	0.317405	9.83473e-08	0.0404622
BX255923.1	ADCY2	0.457883	2.12882e-15	0.0284478
PGM5P4-AS1	ADCY2	0.447551	1.05317e-14	0.0211843
AC004947.1	ADCY2	0.620454	4.02744e-30	0.0284478
LINC01135	ADCY2	0.377375	1.44824e-10	0.0156508
LINC00957	ADCY2	0.355534	1.82685e-09	0.0284478
LINC02257	ADCY2	0.334902	1.68855e-08	0.0156508
LINC02447	ADCY2	0.331829	2.31984e-08	0.00850037
AC104825.1	ADCY2	0.309493	2.10434e-07	0.00850037
AC091563.1	ADCY2	0.695697	2.18299e-40	0.0156508
AC116036.2	ADCY2	0.447421	1.07424e-14	0.0346166
MIAT	GCNT2	0.309456	2.11169e-07	0.0264292
LINC01534	GCNT2	0.402815	5.90251e-12	0.0394657
LINC01315	GCNT2	0.342687	7.43603e-09	0.0264292
PWAR6	GCNT2	0.353712	2.23788e-09	0.0394657
AC025219.1	GCNT2	0.316004	1.12708e-07	0.0394657
LINC01491	GCNT2	0.315845	1.1446e-07	0.0394657
AC006504.1	GCNT2	0.329593	2.91641e-08	0.0394657
AC008738.2	GCNT2	0.330113	2.76557e-08	0.0394657
AL008582.1	GCNT2	0.314196	1.34251e-07	0.0264292
LINC00467	RAN	0.31299	1.50755e-07	0.036137
LINC01356	RAN	0.374392	2.07055e-10	0.036137
AL390729.1	RAN	0.378295	1.29617e-10	0.036137
AC104825.1	RAN	-0.325767	4.29626e-08	0.0445016
AC099786.3	RAN	-0.319409	8.08303e-08	0.036137
AL591468.1	RAC2	0.31578	1.15186e-07	0.00251826
LINC00460	RAC2	0.327465	3.61982e-08	0.00122034
LINC01934	RAC2	0.320077	7.56878e-08	0.0202664
LINC02195	RAC2	0.312361	1.60134e-07	0.00122034
LINC00426	RAC2	0.367012	4.93757e-10	0.00122034
AC017002.3	RAC2	0.406419	3.66763e-12	0.0202664
LINC00996	RAC2	0.321581	6.52363e-08	0.00251826
AC034199.1	RAC2	0.355194	1.89748e-09	0.00251826
AC079209.1	RAC2	0.374663	2.00489e-10	0.00426557
AC008083.2	RAC2	0.380206	1.02807e-10	0.00138764
AC004585.1	RAC2	0.374626	2.01375e-10	0.00122034
LINC02560	RAC2	-0.305133	3.17002e-07	0.00441355
AC006033.2	RAC2	0.416142	9.87084e-13	0.00251826
AC008124.1	RAC2	-0.305582	3.04006e-07	0.00138764
LINC02195	FPR3	0.439575	3.48876e-14	0.0419734
LINC00426	FPR3	0.520645	3.68548e-20	0.0419734
SNHG9	FPR3	-0.326346	4.05299e-08	0.0419734
AC009093.1	FPR3	0.346109	5.14769e-09	0.0419734
LINC00567	FPR3	0.425959	2.51069e-13	0.0419734
AC138512.1	FPR3	0.394724	1.68286e-11	0.0419734
AC068025.2	FPR3	0.331985	2.28283e-08	0.0419734
LINC00336	FGF20	0.488659	1.30397e-17	0.0352843
AC090921.1	FGF20	0.330356	2.69776e-08	0.0213451
AC019155.2	FGF20	0.387327	4.27862e-11	0.0352843
LINC00240	FGF20	0.327995	3.43067e-08	0.0352843
AC092637.1	FGF20	0.40408	4.99827e-12	0.0352843
C9orf135-AS1	FGF20	0.432099	1.04239e-13	0.0352843
LINC01772	FGF20	0.337143	1.33662e-08	0.0213451
AL390838.1	FGF20	0.423759	3.42531e-13	0.0352843
AC073486.1	FGF20	0.324032	5.11233e-08	0.0352843
AC003087.1	FGF20	0.473074	1.83501e-16	0.0352843
AC004895.1	FGF20	0.53312	3.14326e-21	0.0352843
AL136985.1	FGF20	0.49319	5.89213e-18	0.0213451
LINC00575	FGF20	0.302732	3.96152e-07	0.0492396
AL122034.1	FGF20	0.333788	1.89538e-08	0.0352843
AL353764.1	FGF20	0.356466	1.64597e-09	0.0352843
LINC01648	FGF20	0.412579	1.60474e-12	0.0213451
LINC01675	FGF20	0.33356	1.94059e-08	0.0213451
AL590705.2	FGF20	0.39137	2.57658e-11	0.0352843
AC007349.3	FGF20	0.334402	1.77858e-08	0.0352843
AL136099.1	FGF20	0.349266	3.65242e-09	0.0352843
AL139130.1	FGF20	0.523628	2.06485e-20	0.0213451
AC113391.1	FGF20	0.436134	5.7932e-14	0.0352843
AC113355.1	FGF20	0.314943	1.24913e-07	0.0352843
LINC01574	FGF20	0.469725	3.18362e-16	0.0352843
AC008885.2	FGF20	0.505408	6.51617e-19	0.0352843
AC026414.1	FGF20	0.521889	2.89641e-20	0.0352843
AC096711.1	FGF20	0.405023	4.41336e-12	0.0492396
LINC02216	FGF20	0.388714	3.59825e-11	0.0352843
LINC02225	FGF20	0.429567	1.50108e-13	0.0352843
AC093857.1	FGF20	0.419153	6.51685e-13	0.0492396
AC074344.2	FGF20	0.581353	8.26941e-26	0.0492396
AC008525.1	FGF20	0.313365	1.45434e-07	0.0352843
AC109927.2	FGF20	0.467101	4.88115e-16	0.0492396
LINC01182	FGF20	0.359591	1.15721e-09	0.0492396
AC016687.2	FGF20	0.460474	1.41365e-15	0.0492396
LINC02214	FGF20	0.346046	5.18297e-09	0.0352843
AC008667.3	FGF20	0.441611	2.57737e-14	0.0352843
AC113391.2	FGF20	0.393506	1.9655e-11	0.0352843
AC096711.3	FGF20	0.398646	1.01638e-11	0.0492396
AC026904.2	FGF20	0.343294	6.96861e-09	0.0213451
AC079054.1	FGF20	0.362903	7.93385e-10	0.0213451
LINC00599	FGF20	0.461499	1.20096e-15	0.0213451
AC023202.1	FGF20	0.359882	1.11974e-09	0.0213451
AC103831.1	FGF20	0.423797	3.40708e-13	0.0213451
LINC02365	FGF20	0.357131	1.52754e-09	0.0492396
AC091563.1	FGF20	0.351287	2.926e-09	0.0213451
AC117373.1	FGF20	0.49386	5.23361e-18	0.0253932
AC034229.2	FGF20	0.499786	1.81475e-18	0.0352843
LINC01355	FGF20	0.3028	3.93649e-07	0.0213451
AL359881.1	FGF20	0.331335	2.44049e-08	0.0213451
AL513327.3	FGF20	0.363706	7.23526e-10	0.0213451
AC016773.1	FGF20	0.39089	2.73773e-11	0.0492396
AC010719.1	FGF20	0.353842	2.20586e-09	0.0352843
AL078605.1	FGF20	0.470625	2.74722e-16	0.0352843
AL359504.2	FGF20	0.374907	1.94725e-10	0.0213451
AC103724.4	FGF20	0.300823	4.72273e-07	0.0213451
AC034229.3	FGF20	0.505367	6.566e-19	0.0352843
AL024498.1	FGF20	0.356164	1.70258e-09	0.0352843
AL451050.2	FGF20	0.431527	1.13219e-13	0.0213451
AL645940.1	FGF20	0.311291	1.77364e-07	0.0352843
AL138831.2	FGF20	0.479706	6.05472e-17	0.0352843
AL133255.1	FGF20	0.353751	2.22811e-09	0.0352843
Z97832.2	FGF20	0.435381	6.46827e-14	0.0352843
AL138916.2	FGF20	0.519956	4.21024e-20	0.0352843
AC104117.5	FGF20	0.545198	2.62553e-22	0.0352843
AC109347.2	FGF20	0.410605	2.09514e-12	0.0492396
AC092171.4	FGF20	0.34674	4.80798e-09	0.0352843
AC102953.2	FGF20	0.351661	2.80794e-09	0.0352843
AC090877.2	F2RL3	0.362585	8.22871e-10	0.0368052
LINC01315	TLR6	0.46138	1.22399e-15	0.0461055
LINC00426	TLR6	0.337824	1.24446e-08	0.0315483
LINC00567	TLR6	0.368544	4.13007e-10	0.0315483
AC004542.1	TLR6	0.313098	1.49199e-07	0.0461055
AL158835.1	FGF17	0.43851	4.08448e-14	0.0119774
EPB41L4A-AS1	FGF17	0.518946	5.11412e-20	0.0337962
LINC00240	FGF17	0.455567	3.06102e-15	0.0337962
LINC01772	FGF17	0.358381	1.32694e-09	0.0202459
AL353764.1	FGF17	0.453779	4.04358e-15	0.0337962
AL021154.1	FGF17	0.330682	2.60918e-08	0.0202459
AC007349.3	FGF17	0.360921	9.94961e-10	0.0337962
AL139412.1	FGF17	0.325723	4.31518e-08	0.0202459
RNF139-AS1	FGF17	0.438723	3.95765e-14	0.0202459
LINC02447	FGF17	0.303412	3.72009e-07	0.0471185
LINC01574	FGF17	0.42062	5.31522e-13	0.0337962
AC126768.2	FGF17	0.303267	3.7701e-07	0.0337962
AC008885.2	FGF17	0.346986	4.68158e-09	0.0337962
AC096711.1	FGF17	0.354686	2.00806e-09	0.0471185
AC008467.1	FGF17	0.33383	1.88715e-08	0.0337962
AC106795.3	FGF17	0.300612	4.81508e-07	0.0337962
AC012625.1	FGF17	0.370557	3.26142e-10	0.0337962
AC096711.3	FGF17	0.338916	1.10945e-08	0.0471185
AC099499.1	FGF17	0.320067	7.576e-08	0.0337962
AC026904.2	FGF17	0.493729	5.35662e-18	0.0202459
AC004080.2	FGF17	0.353734	2.23235e-09	0.0337962
AL390728.6	FGF17	0.421574	4.65313e-13	0.0202459
AC034229.2	FGF17	0.579087	1.41196e-25	0.0337962
AL591222.1	FGF17	0.380829	9.52989e-11	0.0337962
AL359694.2	FGF17	0.380523	9.89221e-11	0.0337962
AC012213.3	FGF17	0.35464	2.01839e-09	0.0202459
AL359881.1	FGF17	0.553924	4.10061e-23	0.0202459
AL670729.3	FGF17	0.311957	1.66447e-07	0.0202459
AL513327.3	FGF17	0.334323	1.79321e-08	0.0202459
AC016773.1	FGF17	0.566418	2.6074e-24	0.0471185
AC010719.1	FGF17	0.598807	1.16254e-27	0.0337962
AL078605.1	FGF17	0.560489	9.77954e-24	0.0337962
AL109936.2	FGF17	0.373817	2.21744e-10	0.0202459
AL359504.2	FGF17	0.501986	1.21825e-18	0.0202459
AC008875.1	FGF17	0.362272	8.52834e-10	0.0337962
AL080317.2	FGF17	0.348818	3.8353e-09	0.0337962
AL031281.2	FGF17	0.383715	6.6926e-11	0.0202459
AC103724.4	FGF17	0.315714	1.15923e-07	0.0202459
AC021321.1	FGF17	0.359072	1.22729e-09	0.0202459
AC034229.3	FGF17	0.581622	7.7581e-26	0.0337962
AL365181.2	FGF17	0.473813	1.62381e-16	0.0202459
AL024498.1	FGF17	0.406128	3.81229e-12	0.0337962
CASC15	FGF17	0.316715	1.05184e-07	0.0337962
AL451050.2	FGF17	0.644554	4.26668e-33	0.0202459
AL645940.1	FGF17	0.350295	3.26314e-09	0.0337962
AL138831.2	FGF17	0.46678	5.1423e-16	0.0337962
AL133255.1	FGF17	0.463196	9.15958e-16	0.0337962
Z97832.2	FGF17	0.580045	1.1266e-25	0.0337962
AC109347.2	FGF17	0.44227	2.33574e-14	0.0471185
AC092171.4	FGF17	0.45732	2.32593e-15	0.0337962
AC073335.2	FGF17	0.336584	1.41706e-08	0.0337962
AC102953.2	FGF17	0.415688	1.05045e-12	0.0337962
AC093788.1	FGF17	0.334711	1.72236e-08	0.0471185
LINC00384	FLT3LG	0.328962	3.10996e-08	0.0419734
LINC02195	FLT3LG	0.579481	1.28667e-25	0.0419734
LINC00426	FLT3LG	0.535929	1.78035e-21	0.0419734
AC136443.3	FLT3LG	0.31416	1.34713e-07	0.0419734
LINC02328	FLT3LG	0.372834	2.49203e-10	0.0419734
AC060766.4	FLT3LG	0.519085	4.97847e-20	0.0419734
BX255923.1	TRIM55	0.3855	5.36877e-11	0.0313619
AC004947.1	TRIM55	0.521935	2.87069e-20	0.0313619
LINC00957	TRIM55	0.306578	2.76958e-07	0.0313619
AC009720.1	GRK4	0.310092	1.98815e-07	0.00251388
AP003438.1	GRK4	0.32918	3.04156e-08	0.0197974
AL591468.1	RIPK2	0.373324	2.35127e-10	0.0361631
LINC00973	RIPK2	0.34377	6.62195e-09	0.0403382
DUBR	RIPK2	0.335393	1.60457e-08	0.0403382
LINC00958	RIPK2	0.312722	1.54688e-07	0.030871
LINC01106	DFFA	0.302275	4.13221e-07	0.0338801
LINC01123	DFFA	0.343703	6.66945e-09	0.0338801
AC009502.1	DFFA	0.326087	4.16004e-08	0.0338801
AC114763.1	DFFA	0.347641	4.35984e-09	0.0338801
AC012442.1	DFFA	0.301412	4.47376e-07	0.0338801
AC007879.3	DFFA	0.301411	4.47443e-07	0.0338801
BX255923.1	NOSTRIN	0.440713	2.9467e-14	0.0302998
LINC02090	NOSTRIN	0.348163	4.11939e-09	0.0389261
LINC00384	NOSTRIN	0.307175	2.61865e-07	0.0389261
LINC00327	NOSTRIN	0.376955	1.52334e-10	0.0389261
AC004947.1	NOSTRIN	0.325724	4.31455e-08	0.0302998
LINC00463	NOSTRIN	0.319189	8.25911e-08	0.0389261
LINC00426	NOSTRIN	0.419126	6.54172e-13	0.0389261
LINC00996	NOSTRIN	0.346889	4.73104e-09	0.0302998
LINC02147	NOSTRIN	0.414598	1.21935e-12	0.0302998
AC079209.1	NOSTRIN	0.334068	1.84123e-08	0.0399016
AC091563.1	NOSTRIN	0.316923	1.03076e-07	0.0399016
AC009093.2	NOSTRIN	0.337867	1.23891e-08	0.0389261
AC009120.3	NOSTRIN	0.340904	8.99044e-09	0.0389261
AC015908.2	NOSTRIN	0.339939	9.95768e-09	0.0389261
AC015908.3	NOSTRIN	0.323754	5.25613e-08	0.0389261
AC037487.1	NOSTRIN	0.300384	4.91633e-07	0.0389261
AC006441.4	NOSTRIN	0.404672	4.62278e-12	0.0389261
AL356740.1	NOSTRIN	0.304104	3.48873e-07	0.0389261
AC135012.2	NOSTRIN	0.302134	4.18611e-07	0.0389261
AL109936.2	NOSTRIN	0.301361	4.49479e-07	0.0399016
Z97832.2	NOSTRIN	0.302489	4.05133e-07	0.0302998
AC084018.1	NOSTRIN	0.410437	2.14312e-12	0.0223149
MIR4435-2HG	INHA	0.319241	8.217e-08	0.0340712
AL008723.1	PRAME	0.36778	4.51519e-10	0.0139615
AL117329.1	PRAME	0.367889	4.45777e-10	0.0139615
LINC01748	PRAME	0.339583	1.03396e-08	0.000680614
AL592486.1	PRAME	0.344011	6.45279e-09	0.000350582
LINC00954	PRAME	0.332186	2.23615e-08	0.00284799
LINC00858	PRAME	0.369901	3.52267e-10	0.000165089
AC011287.1	PRAME	0.339577	1.03469e-08	0.000350582
CLEC12A-AS1	PRAME	0.389932	3.08844e-11	0.000165089
LINC01807	PRAME	0.351981	2.71043e-09	0.00284799
AL354714.3	PRAME	0.338435	1.16702e-08	0.000680614
LINC01518	PRAME	0.333001	2.05595e-08	0.000165089
BARX1-AS1	PRAME	0.348284	4.06528e-09	0.000350582
AL359313.1	PRAME	0.30861	2.28763e-07	0.000350582
LINC01194	PRAME	0.324607	4.8265e-08	2.39819e-05
CASC9	PRAME	0.346955	4.69691e-09	0.000680614
LINC01234	PRAME	0.305945	2.93869e-07	0.000165089
LINC02163	PRAME	0.430261	1.35886e-13	0.000350582
LINC02315	PRAME	0.324097	5.07881e-08	0.00110423
AC090809.1	PRAME	0.307284	2.59213e-07	0.000680614
AC007848.1	PRAME	0.345898	5.26639e-09	0.000165089
ADGRD1-AS1	PRAME	0.386268	4.88095e-11	0.000165089
LINC02571	PRAME	0.305822	2.97279e-07	0.000350582
AC123905.1	PRAME	0.309177	2.16826e-07	0.000165089
AL357153.2	PRAME	0.335009	1.66993e-08	0.000370392
AC131532.1	PRAME	0.363497	7.41138e-10	0.000165089
AL133467.2	PRAME	0.333089	2.03744e-08	0.00110423
AC023034.1	PRAME	0.435542	6.31836e-14	0.00405993
AC023034.2	PRAME	0.38057	9.835e-11	0.00405993
AC104041.1	PRAME	0.425532	2.66723e-13	0.00405993
AC093515.1	PRAME	0.35587	1.7595e-09	0.00110423
AC023824.3	PRAME	0.341922	8.06768e-09	0.00110423
AC008738.2	PRAME	0.356024	1.72947e-09	0.00405993
AC004542.2	PRAME	0.30351	3.68625e-07	0.0139615
AL133467.4	PRAME	0.379561	1.11191e-10	0.00110423
FGF14-AS2	PRAME	0.326173	4.12405e-08	0.00110423
DGCR9	PRAME	0.342739	7.39427e-09	0.0139615
LINC02195	KIR2DL4	0.607989	1.10859e-28	0.0484935
LINC00426	KIR2DL4	0.482154	3.99703e-17	0.0484935
AC007611.1	KIR2DL4	-0.35159	2.83002e-09	0.0484935
LINC00943	SIRPG	0.410288	2.18666e-12	0.0118137
AL591468.1	SIRPG	0.617586	8.74918e-30	0.0294916
AC007036.1	SIRPG	0.313693	1.40911e-07	0.0294916
AL162414.1	SIRPG	0.586222	2.58197e-26	0.0294916
SLC2A1-AS1	SIRPG	-0.346125	5.13897e-09	0.0382449
AC011287.1	SIRPG	-0.312239	1.62015e-07	0.0294916
RFX3-AS1	SIRPG	0.316354	1.08941e-07	0.0294916
LINC00384	SIRPG	0.329407	2.97225e-08	0.0392562
LINC02195	SIRPG	0.726775	1.2821e-45	0.0392562
LINC00426	SIRPG	0.804384	1.50498e-62	0.0392562
LINC00996	SIRPG	0.659867	3.95048e-35	0.0294916
AC026904.2	SIRPG	0.301019	4.63829e-07	0.0382449
AC079209.1	SIRPG	0.347741	4.31279e-09	0.0382449
AC131009.1	SIRPG	-0.31369	1.40946e-07	0.0118137
LINC02446	SIRPG	0.632675	1.3466e-31	0.0118137
LINC00944	SIRPG	0.395073	1.60949e-11	0.0118137
LINC02416	SIRPG	0.596292	2.18378e-27	0.0118137
AC008083.2	SIRPG	0.460465	1.41552e-15	0.0118137
LINC00567	SIRPG	0.391745	2.4575e-11	0.0392562
AC007611.1	SIRPG	-0.359415	1.18057e-09	0.0392562
AC015911.2	SIRPG	0.310747	1.86801e-07	0.0392562
AC006033.2	SIRPG	0.627889	5.18838e-31	0.0294916
MIR99AHG	SOX4	0.324426	4.91477e-08	0.0368052
LINC01315	SOX4	0.312363	1.60104e-07	0.024586
PWAR6	SOX4	0.338952	1.10521e-08	0.0368052
LINC00663	SOX4	0.434341	7.52916e-14	0.0368052
LINC02560	SOX4	-0.303482	3.69603e-07	0.0368052
LINC01356	KIF13B	-0.344536	6.0993e-09	0.0197958
AL390729.1	KIF13B	-0.360616	1.03016e-09	0.0197958
AL138916.1	KIF13B	0.343846	6.56799e-09	0.0331857
AL035446.1	KIF13B	-0.306602	2.76337e-07	0.0331857
ELFN1-AS1	KIF13B	-0.305069	3.18911e-07	0.0331857
PVT1	KIF13B	-0.367026	4.92917e-10	0.0197958
AL512274.1	KIF13B	0.379346	1.14131e-10	0.0331857
AL162413.1	KIF13B	-0.308737	2.2604e-07	0.0331857
RNF139-AS1	STK3	0.334958	1.67886e-08	0.0373056
AC026250.1	STK3	0.30098	4.65511e-07	0.0320533
LINC01592	STK3	0.35584	1.76548e-09	0.0373056
AC083843.3	STK3	0.310814	1.85629e-07	0.0373056
AP003469.4	STK3	0.341313	8.60803e-09	0.0373056
AC011978.2	STK3	0.384787	5.86344e-11	0.0373056
AC016877.3	STK3	0.344955	5.83039e-09	0.0373056
AL078644.2	STK3	0.305033	3.19982e-07	0.0373056
LINC00330	PLAUR	-0.316903	1.03274e-07	0.0281226
AC009093.1	PLAUR	0.320296	7.40673e-08	0.0281226
AC092368.3	PLAUR	0.303041	3.84976e-07	0.0281226
AC037487.1	PLAUR	-0.300901	4.68891e-07	0.0281226
LINC01050	PLAUR	0.311244	1.78175e-07	0.0281226
LINC01356	PXN	0.430717	1.27258e-13	0.032079
AL390729.1	PXN	0.423753	3.42832e-13	0.032079
LINC01776	PXN	0.329123	3.05931e-08	0.032079
AC104461.1	PXN	0.318346	8.97114e-08	0.032079
LINC01704	PXN	0.335459	1.59362e-08	0.032079
LINC01179	PXN	0.383968	6.48671e-11	0.0395982
AC104825.1	PXN	-0.321395	6.64508e-08	0.0395982
AC022915.3	PXN	0.305562	3.04575e-07	0.032079
AF131215.7	PXN	-0.325341	4.48395e-08	0.032079
AC109347.2	PXN	-0.383637	6.75713e-11	0.0395982
AL078644.2	PXN	0.322376	6.02922e-08	0.032079
AL590644.1	GNRH1	0.386508	4.73803e-11	0.0202459
AL158835.1	GNRH1	0.348629	3.91553e-09	0.0119774
EPB41L4A-AS1	GNRH1	0.406874	3.45266e-12	0.0337962
LINC00240	GNRH1	0.457116	2.40175e-15	0.0337962
AL583804.1	GNRH1	0.401258	7.23741e-12	0.0202459
LINC01772	GNRH1	0.483062	3.42317e-17	0.0202459
AL513329.1	GNRH1	0.541157	6.09257e-22	0.0202459
AL023755.1	GNRH1	0.306976	2.66803e-07	0.00405524
AC016877.1	GNRH1	0.400958	7.52669e-12	0.0202459
MIRLET7DHG	GNRH1	0.54858	1.28691e-22	0.0337962
AC004895.1	GNRH1	0.352546	2.5465e-09	0.0337962
SNHG15	GNRH1	0.365746	5.71803e-10	0.0337962
AL353764.1	GNRH1	0.472153	2.13669e-16	0.0337962
AL592309.2	GNRH1	0.331704	2.34961e-08	0.0202459
AL512649.2	GNRH1	0.311667	1.71123e-07	0.0337962
FOXD2-AS1	GNRH1	0.377273	1.46613e-10	0.0202459
LINC02271	GNRH1	0.358179	1.35747e-09	0.0471185
RNF139-AS1	GNRH1	0.717691	5.12683e-44	0.0202459
AC111194.1	GNRH1	0.378415	1.27745e-10	0.0471185
AC096711.1	GNRH1	0.360666	1.02428e-09	0.0471185
AC008467.1	GNRH1	0.441117	2.7744e-14	0.0337962
LINC02216	GNRH1	0.309848	2.03474e-07	0.0337962
AC025176.1	GNRH1	0.508607	3.60773e-19	0.0337962
LINC02497	GNRH1	0.310615	1.89166e-07	0.0471185
LINC02214	GNRH1	0.362573	8.23939e-10	0.0337962
AC096711.3	GNRH1	0.333417	1.96961e-08	0.0471185
AP003354.1	GNRH1	0.317301	9.93487e-08	0.0202459
AC078906.1	GNRH1	0.311406	1.75444e-07	0.0202459
AC091185.1	GNRH1	0.651768	4.8616e-34	0.0202459
AC090987.1	GNRH1	0.375132	1.89549e-10	0.0202459
AC083843.3	GNRH1	0.599805	9.03782e-28	0.0202459
AL390728.6	GNRH1	0.654633	2.01843e-34	0.0202459
AC098657.2	GNRH1	0.30075	4.75424e-07	0.0202459
AC034229.2	GNRH1	0.514533	1.18696e-19	0.0337962
AL591848.3	GNRH1	0.314395	1.31696e-07	0.0202459
LINC01355	GNRH1	0.74917	7.37834e-50	0.0202459
AC011978.2	GNRH1	0.305776	2.9855e-07	0.0202459
AL359694.2	GNRH1	0.420907	5.10732e-13	0.0337962
AC012213.3	GNRH1	0.344207	6.3187e-09	0.0202459
AL158152.1	GNRH1	0.533754	2.76623e-21	0.0337962
AL359881.1	GNRH1	0.454482	3.62488e-15	0.0202459
AL670729.3	GNRH1	0.342028	7.97745e-09	0.0202459
AL513327.3	GNRH1	0.495542	3.88303e-18	0.0202459
AC016773.1	GNRH1	0.666748	4.40245e-36	0.0471185
AC010719.1	GNRH1	0.591275	7.5577e-27	0.0337962
AL078605.1	GNRH1	0.465201	6.63692e-16	0.0337962
AL109936.2	GNRH1	0.422064	4.3454e-13	0.0202459
AL359504.2	GNRH1	0.468624	3.81049e-16	0.0202459
Z98200.1	GNRH1	0.588213	1.5953e-26	0.0337962
AC008875.1	GNRH1	0.589271	1.23333e-26	0.0337962
AL080317.2	GNRH1	0.441536	2.60652e-14	0.0337962
AC012213.4	GNRH1	0.389209	3.38213e-11	0.0202459
AL031281.2	GNRH1	0.593503	4.36672e-27	0.0202459
AC103724.4	GNRH1	0.403858	5.14663e-12	0.0202459
AC021321.1	GNRH1	0.500416	1.61934e-18	0.0202459
AC034229.3	GNRH1	0.511962	1.92778e-19	0.0337962
AC010245.2	GNRH1	0.488654	1.30497e-17	0.0337962
AL365181.2	GNRH1	0.325521	4.4037e-08	0.0202459
AL512413.1	GNRH1	0.314184	1.3441e-07	0.0202459
AL024498.1	GNRH1	0.42615	2.44374e-13	0.0337962
AL451050.2	GNRH1	0.491676	7.69293e-18	0.0202459
AL645940.1	GNRH1	0.586523	2.40123e-26	0.0337962
AL138831.2	GNRH1	0.351597	2.82766e-09	0.0337962
AL133255.1	GNRH1	0.51045	2.55925e-19	0.0337962
AL160408.5	GNRH1	0.48896	1.23734e-17	0.0202459
Z97832.2	GNRH1	0.662021	1.99992e-35	0.0337962
AL021807.1	GNRH1	0.409264	2.50907e-12	0.0337962
AC109347.2	GNRH1	0.444885	1.57738e-14	0.0471185
AC018648.1	GNRH1	0.523186	2.2506e-20	0.0337962
AC092171.4	GNRH1	0.634281	8.51774e-32	0.0337962
AC073335.2	GNRH1	0.463583	8.60825e-16	0.0337962
AC102953.2	GNRH1	0.332665	2.12842e-08	0.0337962
AC093788.1	GNRH1	0.688523	2.83636e-39	0.0471185
LINC00467	RANBP1	0.481875	4.19109e-17	0.0253985
FLVCR1-AS1	RANBP1	0.38089	9.45876e-11	0.0253985
AL158835.1	RANBP1	0.307983	2.42714e-07	0.00865909
EPB41L4A-AS1	RANBP1	0.344384	6.19928e-09	0.0180489
LINC00240	RANBP1	0.347645	4.35796e-09	0.0180489
NUP50-AS1	RANBP1	0.441688	2.5482e-14	0.0369767
SNHG15	RANBP1	0.431005	1.22086e-13	0.0180489
LINC01503	RANBP1	0.3456	5.43854e-09	0.0180489
Z83851.1	RANBP1	0.423532	3.53688e-13	0.0369767
AL021154.1	RANBP1	0.311398	1.75571e-07	0.0253985
LINC00896	RANBP1	0.429952	1.42053e-13	0.0369767
AL139412.1	RANBP1	0.373681	2.25357e-10	0.0253985
FOXD2-AS1	RANBP1	0.343158	7.0702e-09	0.0253985
AP000251.1	RANBP1	0.435626	6.24119e-14	0.0106482
LINC01410	RANBP1	0.333309	1.99172e-08	0.0180489
AC126768.2	RANBP1	0.409608	2.39596e-12	0.0180489
CASC11	RANBP1	0.396448	1.34932e-11	0.0345291
PVT1	RANBP1	0.489005	1.22767e-17	0.0253985
LINC01094	RANBP1	-0.366916	4.99247e-10	0.0345291
AC004080.2	RANBP1	0.332113	2.25298e-08	0.0180489
AC027031.2	RANBP1	0.354454	2.0607e-09	0.0253985
SNHG9	RANBP1	0.366315	5.35369e-10	0.0171975
AC136443.3	RANBP1	0.322122	6.18283e-08	0.0171975
VASH1-AS1	RANBP1	0.314222	1.33908e-07	0.0171975
AL132712.1	RANBP1	0.452668	4.80347e-15	0.0171975
AL359397.2	RANBP1	0.308184	2.3814e-07	0.0171975
AL137191.1	RANBP1	0.433235	8.84251e-14	0.0171975
AC084757.2	RANBP1	0.375607	1.79085e-10	0.0106482
AC104316.2	RANBP1	0.326366	4.04465e-08	0.0253985
AL390728.6	RANBP1	0.400013	8.51145e-12	0.0253985
AL353719.1	RANBP1	0.311316	1.76948e-07	0.0123153
AL031705.1	RANBP1	0.304527	3.35403e-07	0.0171975
AC090377.1	RANBP1	0.34384	6.57253e-09	0.0259795
AC004221.1	RANBP1	0.363126	7.73376e-10	0.0106482
AC008750.7	RANBP1	0.375319	1.8537e-10	0.0106482
AC008764.6	RANBP1	0.340549	9.33572e-09	0.0106482
AC091057.3	RANBP1	0.317453	9.78873e-08	0.0106482
AC016773.1	RANBP1	0.329535	2.9337e-08	0.0345291
AL162413.1	RANBP1	0.352494	2.56122e-09	0.0180489
AC010719.1	RANBP1	0.328378	3.30009e-08	0.0180489
AL359504.2	RANBP1	0.353121	2.38942e-09	0.0253985
AC069544.1	RANBP1	0.301015	4.64023e-07	0.0123153
AL022324.3	RANBP1	0.363871	7.09972e-10	0.0369767
AC092171.4	RANBP1	0.332563	2.15106e-08	0.0180489
PACERR	RANBP1	0.300353	4.93036e-07	0.0253985
AL133215.2	RANBP1	0.445154	1.51459e-14	0.0123153
Z82243.1	RANBP1	0.323991	5.13318e-08	0.0369767
Z83851.2	RANBP1	0.468151	4.11601e-16	0.0369767
AL008582.1	RANBP1	0.302009	4.23476e-07	0.0369767
AL109936.2	EXTL3	-0.318954	8.4521e-08	0.0190915
AC009720.1	BCAM	0.3099	2.02471e-07	0.036019
LINC00943	PDE7A	0.311179	1.79282e-07	0.0313619
RNF139-AS1	PDE7A	0.30542	3.08635e-07	0.0436434
AC025419.1	PDE7A	0.344189	6.33072e-09	0.0313619
AC131009.1	PDE7A	0.31523	1.21487e-07	0.0313619
LINC02454	PDE7A	0.446625	1.21227e-14	0.0313619
AC011978.2	PDE7A	0.365443	5.92251e-10	0.0436434
AC010245.2	PDE7A	0.313045	1.49965e-07	0.0184545
AC100812.1	PDE7A	0.498716	2.20027e-18	0.0436434
Z97832.2	PDE7A	0.305981	2.92885e-07	0.0184545
LINC00511	KLB	0.331437	2.41503e-08	0.0352526
AC007639.1	KLB	0.333373	1.9785e-08	0.0352526
AC037487.1	KLB	0.305009	3.20712e-07	0.0352526
LINC00426	KIR3DL1	0.323605	5.33463e-08	0.0484935
LINC00470	PDE11A	0.444929	1.56678e-14	0.039982
LINC01748	PDE11A	0.314677	1.28156e-07	0.0415367
AL954650.1	PDE11A	0.466455	5.4199e-16	0.0415367
AL354714.3	PDE11A	0.382603	7.67204e-11	0.0415367
LINC00964	PDE11A	0.450268	6.95373e-15	0.0415367
AC022274.1	PDE11A	0.308997	2.20542e-07	0.0415367
AC100858.2	PDE11A	0.482618	3.69262e-17	0.0415367
AC100858.3	PDE11A	0.300209	4.99604e-07	0.0415367
AL591848.3	PDE11A	0.380893	9.45599e-11	0.0415367
AP005328.2	PDE11A	0.336671	1.40428e-08	0.039982
LINC00467	PPP2R2C	-0.315585	1.17382e-07	0.0197974
AC006305.1	PPP2R2C	-0.343282	6.97725e-09	0.00575972
AL158835.1	PPP2R2C	-0.413858	1.34863e-12	0.00153269
EPB41L4A-AS1	PPP2R2C	-0.536478	1.59224e-21	0.039369
LINC00240	PPP2R2C	-0.426592	2.29525e-13	0.039369
AC000067.1	PPP2R2C	-0.312367	1.60036e-07	0.0178881
AL138767.3	PPP2R2C	-0.33931	1.0643e-08	0.028766
LINC01534	PPP2R2C	-0.40914	2.55098e-12	0.00684599
LINC01772	PPP2R2C	-0.304444	3.3802e-07	0.0197974
AC096543.2	PPP2R2C	-0.352645	2.51868e-09	0.0197974
LINC01315	PPP2R2C	-0.30801	2.42093e-07	0.0178881
LINC00327	PPP2R2C	-0.332528	2.15878e-08	0.00251388
LINC01503	PPP2R2C	-0.411422	1.87673e-12	0.039369
LINC01675	PPP2R2C	-0.359123	1.22027e-09	0.0197974
LINC00494	PPP2R2C	-0.317379	9.85988e-08	0.00684599
LINC01343	PPP2R2C	0.367609	4.60613e-10	0.0197974
FOXD2-AS1	PPP2R2C	-0.315874	1.14144e-07	0.0197974
AP000251.1	PPP2R2C	-0.33662	1.41177e-08	0.00684599
LINC01410	PPP2R2C	-0.330178	2.74719e-08	0.039369
AL590705.3	PPP2R2C	-0.347151	4.59818e-09	0.039369
AC018781.1	PPP2R2C	0.316686	1.05481e-07	0.0197974
AC015909.1	PPP2R2C	-0.312673	1.55415e-07	0.00251388
AC106795.3	PPP2R2C	-0.306692	2.74024e-07	0.039369
AC012625.1	PPP2R2C	-0.31122	1.78572e-07	0.039369
LINC01385	PPP2R2C	-0.331153	2.48651e-08	0.039369
AL137191.1	PPP2R2C	-0.375698	1.77152e-10	0.00251388
AC013652.2	PPP2R2C	-0.304003	3.52153e-07	0.00684599
AC104041.1	PPP2R2C	-0.309531	2.09676e-07	0.00684599
AL390728.6	PPP2R2C	-0.317041	1.01897e-07	0.0197974
AC015908.3	PPP2R2C	-0.360471	1.04726e-09	0.00251388
AC012213.3	PPP2R2C	-0.303638	3.6427e-07	0.0197974
LINC00663	PPP2R2C	-0.456326	2.71835e-15	0.00684599
AC009271.1	PPP2R2C	-0.313804	1.39419e-07	0.00575972
AC060766.4	PPP2R2C	-0.343026	7.17106e-09	0.00251388
AC011477.4	PPP2R2C	-0.332094	2.25739e-08	0.0114443
AC008764.6	PPP2R2C	-0.413539	1.40843e-12	0.00684599
AC091057.3	PPP2R2C	-0.339804	1.01011e-08	0.00684599
AC107976.1	PPP2R2C	-0.35704	1.54319e-09	0.00684599
AL109936.2	PPP2R2C	-0.328925	3.12168e-08	0.0197974
AL359504.2	PPP2R2C	-0.413284	1.45816e-12	0.0197974
AL158211.2	PPP2R2C	-0.320926	6.96044e-08	0.028766
FGF14-AS2	PPP2R2C	-0.378705	1.2334e-10	0.00251388
Z97832.2	PPP2R2C	-0.322542	5.93056e-08	0.039369
AL158211.4	PPP2R2C	-0.326066	4.16865e-08	0.028766
AC092171.4	PPP2R2C	-0.318933	8.46912e-08	0.039369
AC008124.1	PPP2R2C	-0.308498	2.31189e-07	0.028766
AL133215.2	PPP2R2C	-0.405794	3.98492e-12	0.028766
AC102953.2	PPP2R2C	-0.322062	6.21996e-08	0.039369
LINC02408	TNFAIP6	0.523322	2.19175e-20	0.00549773
AC112721.2	TNFAIP6	0.446605	1.21599e-14	0.0417643
AL589684.1	TNFAIP6	0.324382	4.93646e-08	0.00769948
AC012462.1	TNFAIP6	0.40722	3.29722e-12	0.0417643
AL591468.1	TNFAIP6	0.304648	3.31655e-07	0.00769948
AL157702.2	TNFAIP6	0.448268	9.44298e-15	0.00769948
LINC01429	TNFAIP6	0.492791	6.32149e-18	0.00866529
MIR181A1HG	TNFAIP6	0.360641	1.02716e-09	0.0104562
AC108463.2	TNFAIP6	0.549331	1.09703e-22	0.0417643
LINC01614	TNFAIP6	0.50775	4.22993e-19	0.0417643
AL158166.2	TNFAIP6	0.411355	1.89368e-12	0.00549773
LINC00327	TNFAIP6	0.369619	3.64151e-10	0.00155876
AL162727.1	TNFAIP6	0.505207	6.76222e-19	0.00769948
AF015262.1	TNFAIP6	0.325469	4.42653e-08	0.00866529
AC073115.2	TNFAIP6	0.332273	2.21609e-08	0.00769948
LINC02257	TNFAIP6	0.374678	2.00108e-10	0.0104562
AC017002.3	TNFAIP6	0.412849	1.54703e-12	0.0417643
DUBR	TNFAIP6	0.34429	6.26251e-09	0.0345631
AC096888.1	TNFAIP6	0.493348	5.72975e-18	0.0345631
LINC01060	TNFAIP6	0.338399	1.17145e-08	0.0138302
AC015909.1	TNFAIP6	0.438349	4.18254e-14	0.00155876
AC034199.1	TNFAIP6	0.492915	6.18482e-18	0.00769948
LINC01969	TNFAIP6	0.397489	1.18024e-11	0.00155876
AC113346.1	TNFAIP6	0.320124	7.53381e-08	0.00769948
LINC02201	TNFAIP6	0.345913	5.25792e-09	0.00769948
AC079209.1	TNFAIP6	0.433674	8.29678e-14	0.0104562
AC109479.3	TNFAIP6	0.303086	3.83379e-07	0.00769948
AC091979.1	TNFAIP6	0.311298	1.77247e-07	0.00769948
AP002989.1	TNFAIP6	0.501735	1.27504e-18	0.0226551
AC011595.2	TNFAIP6	0.310292	1.95072e-07	0.00549773
AC090877.2	TNFAIP6	0.496133	3.49494e-18	0.00866529
AC009093.1	TNFAIP6	0.613142	2.86621e-29	0.00155876
LINC00567	TNFAIP6	0.305469	3.07236e-07	0.00155876
AC134312.2	TNFAIP6	0.574444	4.17072e-25	0.00155876
AC009093.2	TNFAIP6	0.557497	1.88676e-23	0.00155876
AL512274.1	TNFAIP6	-0.319611	7.92406e-08	0.00769948
AC099786.3	TNFAIP6	0.377719	1.38948e-10	0.0104562
AC138512.1	TNFAIP6	0.345262	5.64055e-09	0.00155876
AC134312.5	TNFAIP6	0.574657	3.97086e-25	0.00155876
LINC00922	TNFAIP6	0.318115	9.17602e-08	0.00155876
AC090125.1	TNFAIP6	0.356115	1.71196e-09	0.00249495
GAPLINC	TNFAIP6	0.361241	9.59429e-10	0.00249495
LINC01929	TNFAIP6	0.371001	3.09538e-10	0.00249495
LINC02560	TNFAIP6	-0.36311	7.74832e-10	0.00866529
LINC01050	TNFAIP6	0.409648	2.38292e-12	0.00155876
AC108463.3	TNFAIP6	0.389945	3.08353e-11	0.0417643
AC010904.2	TNFAIP6	0.309749	2.05383e-07	0.0417643
CASC15	TNFAIP6	0.41408	1.30856e-12	0.00769948
AL590438.1	TNFAIP6	0.510976	2.31951e-19	0.0104562
AC006033.2	TNFAIP6	0.392461	2.24443e-11	0.00769948
AL591468.1	PTPN6	0.439756	3.39653e-14	0.0251706
AC007036.1	PTPN6	0.300003	5.09102e-07	0.0251706
AL162414.1	PTPN6	0.484493	2.67903e-17	0.0251706
RFX3-AS1	PTPN6	0.339146	1.08284e-08	0.0251706
LINC00996	PTPN6	0.495027	4.25546e-18	0.0251706
AC006033.2	PTPN6	0.532889	3.29318e-21	0.0251706
LINC00623	PRDM4	0.335166	1.6428e-08	0.0283132
SNHG15	PRDM4	-0.327706	3.53254e-08	0.0224431
LINC01503	PRDM4	-0.345204	5.67621e-09	0.0224431
PVT1	PRDM4	-0.380941	9.40037e-11	0.0283132
LINC00491	PRDM4	0.335487	1.58898e-08	0.0224431
AC027031.2	PRDM4	-0.391146	2.65061e-11	0.0283132
AC104316.2	PRDM4	-0.367379	4.7307e-10	0.0283132
AL162413.1	PRDM4	-0.307529	2.53296e-07	0.0224431
AC092171.4	PRDM4	-0.337512	1.28594e-08	0.0224431
AL133215.2	PRDM4	-0.308971	2.21084e-07	0.0173951
PART1	OSMR	-0.307204	2.6116e-07	0.00885613
LINC00623	OSMR	0.308033	2.41562e-07	0.00440551
AC092614.1	OSMR	0.309635	2.07629e-07	0.00996254
AL162727.1	OSMR	0.365341	5.99257e-10	0.00885613
LINC00941	OSMR	0.31402	1.36543e-07	0.0177673
OSMR-AS1	OSMR	0.364136	6.88639e-10	0.00885613
AC026412.3	OSMR	0.320781	7.06072e-08	0.00885613
AC109347.2	OSMR	-0.304084	3.49527e-07	0.00221737
AC092171.4	OSMR	-0.32546	4.43071e-08	0.00885613
AC010997.5	OSMR	-0.323384	5.45373e-08	0.0177673
LINC00467	PRR5-ARHGAP8	0.301867	4.29044e-07	0.00214016
Z99774.1	PRR5-ARHGAP8	0.300363	4.92615e-07	0.0260103
AC006305.1	PRR5-ARHGAP8	0.325948	4.21875e-08	0.00551083
AC007249.1	PRR5-ARHGAP8	0.417109	8.64231e-13	0.0127093
LINC02561	PRR5-ARHGAP8	0.44376	1.86824e-14	0.0034418
AL008723.1	PRR5-ARHGAP8	0.517623	6.59065e-20	0.0260103
LINC01980	PRR5-ARHGAP8	0.414865	1.17556e-12	0.00594539
MIAT	PRR5-ARHGAP8	0.367353	4.74544e-10	0.0260103
LINC01534	PRR5-ARHGAP8	0.354577	2.03253e-09	0.00878355
NUP50-AS1	PRR5-ARHGAP8	0.462809	9.74452e-16	0.0260103
HAGLROS	PRR5-ARHGAP8	0.382965	7.33823e-11	0.0127093
LINC02041	PRR5-ARHGAP8	0.344647	6.02656e-09	0.00594539
LINC02043	PRR5-ARHGAP8	0.313471	1.43947e-07	0.00594539
LINC01136	PRR5-ARHGAP8	0.324783	4.74211e-08	0.00214016
BARX1-AS1	PRR5-ARHGAP8	0.355783	1.7767e-09	0.00113774
AL139412.1	PRR5-ARHGAP8	0.411961	1.74465e-12	0.00214016
LINC02447	PRR5-ARHGAP8	0.320067	7.57601e-08	0.0037428
AC126768.2	PRR5-ARHGAP8	0.316413	1.08323e-07	0.00113774
CASC11	PRR5-ARHGAP8	0.311632	1.7169e-07	0.0037428
PVT1	PRR5-ARHGAP8	0.495304	4.05107e-18	0.00214016
AC012625.1	PRR5-ARHGAP8	0.322866	5.74251e-08	0.00113774
LINC01932	PRR5-ARHGAP8	0.356067	1.72119e-09	0.00113774
AC004080.2	PRR5-ARHGAP8	0.318581	8.76625e-08	0.00113774
AC084116.3	PRR5-ARHGAP8	0.333942	1.86539e-08	0.00214016
AC027031.2	PRR5-ARHGAP8	0.632139	1.56807e-31	0.00214016
SNHG9	PRR5-ARHGAP8	0.360093	1.09324e-09	0.00278417
AC007848.1	PRR5-ARHGAP8	0.318084	9.20388e-08	0.0034418
AL139023.1	PRR5-ARHGAP8	0.31461	1.28996e-07	0.00278417
AL391152.1	PRR5-ARHGAP8	0.337795	1.24826e-08	0.00278417
LINC00519	PRR5-ARHGAP8	0.357346	1.49111e-09	0.00278417
LINC00524	PRR5-ARHGAP8	0.414762	1.1923e-12	0.00278417
AL359397.2	PRR5-ARHGAP8	0.35898	1.24011e-09	0.00278417
PTCSC3	PRR5-ARHGAP8	0.454756	3.47383e-15	0.00278417
LINC01491	PRR5-ARHGAP8	0.483886	2.9729e-17	0.00878355
AC092130.1	PRR5-ARHGAP8	0.315841	1.14506e-07	0.00278417
AL353719.1	PRR5-ARHGAP8	0.322312	6.06755e-08	0.0034418
LINC01633	PRR5-ARHGAP8	0.408858	2.64913e-12	0.00214016
AL591222.1	PRR5-ARHGAP8	0.418115	7.52292e-13	0.00113774
AC006504.1	PRR5-ARHGAP8	0.40425	4.88716e-12	0.00878355
AJ003147.1	PRR5-ARHGAP8	0.318521	8.81844e-08	0.00278417
AC005256.1	PRR5-ARHGAP8	0.331371	2.43149e-08	0.00878355
AC008738.2	PRR5-ARHGAP8	0.363881	7.09164e-10	0.00878355
AC006504.5	PRR5-ARHGAP8	0.437303	4.87979e-14	0.00878355
AC004221.1	PRR5-ARHGAP8	0.463459	8.78085e-16	0.00878355
FGF14-AS2	PRR5-ARHGAP8	0.331044	2.51446e-08	0.00278417
AC046143.2	PRR5-ARHGAP8	0.371445	2.93742e-10	0.00594539
AL133215.2	PRR5-ARHGAP8	0.318478	8.85582e-08	0.0034418
Z82243.1	PRR5-ARHGAP8	0.336842	1.37937e-08	0.0260103
AL008718.2	PRR5-ARHGAP8	0.378413	1.27779e-10	0.0260103
AL008582.1	PRR5-ARHGAP8	0.352909	2.44631e-09	0.0260103
AL137191.1	PPP5C	0.444324	1.71652e-14	0.0451621
LINC01572	PPP5C	0.319603	7.92967e-08	0.0451621
FGF14-AS2	PPP5C	0.368641	4.08343e-10	0.0451621
AL158835.1	NRG1	-0.361078	9.7737e-10	0.0436434
AL023755.1	PRAMEF17	0.5126	1.71e-19	0.0162769
AC117373.1	PRAMEF17	0.5882	1.60054e-26	0.0338801
AC007952.3	RPS9	0.375806	1.74877e-10	0.0484935
SNHG9	RPS9	0.400896	7.5874e-12	0.0484935
AC136443.3	RPS9	0.323458	5.41363e-08	0.0484935
AL445363.1	RPS9	0.472522	2.01036e-16	0.0484935
AL135818.2	RPS9	-0.352385	2.5921e-09	0.0484935
AC092368.3	RPS9	-0.318993	8.41934e-08	0.0484935
AC060766.4	RPS9	0.330903	2.5509e-08	0.0484935
AC011287.1	MTSS1	0.303644	3.64068e-07	0.0297247
LINC02067	MTSS1	-0.333125	2.02981e-08	0.0383214
LINC00964	MTSS1	0.487364	1.63285e-17	0.0177268
AC100858.2	MTSS1	0.372932	2.46325e-10	0.0177268
AC100858.3	MTSS1	0.397282	1.21209e-11	0.0177268
LINC01356	STX2	0.39573	1.47958e-11	0.036137
AL390729.1	STX2	0.375771	1.75593e-10	0.036137
LINC01772	STX2	0.34408	6.4052e-09	0.036137
LINC01776	STX2	0.30597	2.93195e-07	0.036137
LINC00623	STX2	0.384533	6.05023e-11	0.036137
AC104461.1	STX2	0.353893	2.19332e-09	0.036137
LINC01060	STX2	0.313726	1.40471e-07	0.0445016
LINC01179	STX2	0.391109	2.66311e-11	0.0445016
AC079921.2	STX2	0.30144	4.46253e-07	0.0445016
AC079209.1	STX2	0.311757	1.69651e-07	0.036137
AL590438.1	STX2	0.353393	2.31846e-09	0.036137
AL078644.2	STX2	0.399711	8.85202e-12	0.036137
LINC00519	MAP2K3	-0.311005	1.82273e-07	0.0422907
LINC00943	IL2RB	0.392271	2.29903e-11	0.00138764
LINC02408	IL2RB	0.359417	1.18028e-09	0.00138764
Z99774.1	IL2RB	0.308099	2.40066e-07	0.0149354
BX255923.1	IL2RB	0.300385	4.916e-07	0.00251826
AL591468.1	IL2RB	0.604257	2.90791e-28	0.00251826
LINC00623	IL2RB	0.371539	2.90492e-10	0.00426557
AL162414.1	IL2RB	0.503938	8.53357e-19	0.00251826
SLC2A1-AS1	IL2RB	-0.408586	2.74746e-12	0.00426557
AC108463.2	IL2RB	0.302222	4.15232e-07	0.0202664
PGM5P4-AS1	IL2RB	0.323097	5.61193e-08	0.0202664
RFX3-AS1	IL2RB	0.365293	6.02602e-10	0.00251826
SNHG15	IL2RB	-0.325714	4.31886e-08	0.00251826
LINC01934	IL2RB	0.61397	2.30074e-29	0.0202664
MIR155HG	IL2RB	0.376801	1.55189e-10	0.00441355
AL592431.1	IL2RB	0.309646	2.074e-07	0.00426557
LINC02195	IL2RB	0.542902	4.24189e-22	0.00122034
LINC00426	IL2RB	0.684346	1.2204e-38	0.00122034
AC017002.3	IL2RB	0.463821	8.28531e-16	0.0202664
LINC00996	IL2RB	0.649994	8.34027e-34	0.00251826
AC034199.1	IL2RB	0.331124	2.49378e-08	0.00251826
AC079209.1	IL2RB	0.358167	1.35939e-09	0.00426557
LINC02446	IL2RB	0.399779	8.77524e-12	0.00138764
LINC00944	IL2RB	0.3545	2.05024e-09	0.00138764
LINC02416	IL2RB	0.567166	2.20265e-24	0.00138764
AC008083.2	IL2RB	0.380516	9.90061e-11	0.00138764
AC023906.2	IL2RB	-0.324817	4.72603e-08	0.00441355
LINC00567	IL2RB	0.445062	1.53563e-14	0.00122034
AC007611.1	IL2RB	-0.314018	1.36566e-07	0.00122034
AC092368.3	IL2RB	0.319708	7.84872e-08	0.00122034
AC068025.2	IL2RB	0.303267	3.77011e-07	0.00122034
AC005256.1	IL2RB	-0.315943	1.13376e-07	0.00441355
AC243960.3	IL2RB	0.311827	1.68529e-07	0.00441355
AL080317.2	IL2RB	-0.304691	3.30328e-07	0.00251826
AL590438.1	IL2RB	0.302526	4.03772e-07	0.00426557
AC006033.2	IL2RB	0.714688	1.68078e-43	0.00251826
AC009275.1	IL2RB	-0.321538	6.55148e-08	0.00251826
AL591468.1	PAG1	0.303439	3.71077e-07	0.0352843
AL162727.1	PAG1	0.371421	2.9457e-10	0.0352843
LINC00996	PAG1	0.320615	7.17782e-08	0.0352843
AC034199.1	PAG1	0.500206	1.68214e-18	0.0352843
AC006033.2	PAG1	0.410914	2.00973e-12	0.0352843
OGFRP1	MAPK1	0.385989	5.0532e-11	0.0470819
EPB41L4A-AS1	MAPK1	-0.330803	2.57706e-08	0.0255396
SNHG15	MAPK1	-0.428335	1.79073e-13	0.0255396
LINC01641	MAPK1	-0.30042	4.9004e-07	0.0355467
AC136443.3	MAPK1	-0.339807	1.00978e-08	0.0233258
AL445363.1	MAPK1	-0.326954	3.8116e-08	0.0233258
AC084757.2	MAPK1	-0.345105	5.73709e-09	0.014599
AC004542.1	MAPK1	0.49094	8.75498e-18	0.0470819
AC107976.1	MAPK1	-0.388037	3.91624e-11	0.014599
AC010997.5	MAPK1	-0.307733	2.48475e-07	0.0176203
OGFRP1	CD38	0.303788	3.59251e-07	0.0152059
CLEC12A-AS1	CD38	0.3179	9.37073e-08	0.0266873
AC122710.2	TNFRSF10B	0.362571	8.24186e-10	0.0344956
AC091185.1	TNFRSF10B	0.330423	2.67925e-08	0.0207621
LINC01106	BAIAP2L2	0.316241	1.10142e-07	0.0202664
LINP1	BAIAP2L2	0.370581	3.25211e-10	0.00138764
LINC00327	BAIAP2L2	-0.316131	1.11329e-07	0.00122034
LINC01503	BAIAP2L2	0.32819	3.3637e-08	0.00251826
TTLL11-IT1	BAIAP2L2	0.302827	3.9268e-07	0.00251826
LINC00707	BAIAP2L2	0.319462	8.04056e-08	0.00138764
LINC00958	BAIAP2L2	0.366089	5.49549e-10	0.00377746
AC104024.2	BAIAP2L2	0.331116	2.49574e-08	0.00122034
AC090409.1	BAIAP2L2	0.311738	1.69955e-07	0.00248233
CASC15	BAIAP2L2	-0.364487	6.61356e-10	0.00251826
PART1	PDGFB	-0.305313	3.11749e-07	0.0022613
AC112721.2	PDGFB	0.442848	2.14237e-14	0.0110973
FO393418.1	PDGFB	0.33005	2.78352e-08	0.0139615
AL589684.1	PDGFB	0.311872	1.67796e-07	0.0022613
AC012462.1	PDGFB	0.44343	1.96322e-14	0.0110973
AL157702.2	PDGFB	0.380336	1.01196e-10	0.0022613
LINC01429	PDGFB	0.45408	3.85869e-15	0.00405993
MIR181A1HG	PDGFB	0.308592	2.29165e-07	0.00384198
AC108463.2	PDGFB	0.456625	2.59401e-15	0.0110973
AC104461.1	PDGFB	0.3595	1.16924e-09	0.00384198
LINC01614	PDGFB	0.313658	1.41381e-07	0.0110973
AL158166.2	PDGFB	0.323141	5.58711e-08	0.00124225
LINC00327	PDGFB	0.356864	1.57405e-09	0.00110423
AL162727.1	PDGFB	0.488409	1.36183e-17	0.0022613
AC073115.2	PDGFB	0.387045	4.43195e-11	0.0022613
LINC02257	PDGFB	0.371884	2.78878e-10	0.00384198
LINC00973	PDGFB	0.328512	3.25548e-08	0.00772261
AC096888.1	PDGFB	0.382017	8.24325e-11	0.00772261
AC015909.1	PDGFB	0.442047	2.41518e-14	0.00110423
AC079921.2	PDGFB	0.336244	1.46839e-08	0.00616523
AC034199.1	PDGFB	0.333151	2.02446e-08	0.0022613
LINC01969	PDGFB	0.434417	7.44564e-14	0.00110423
AC091979.1	PDGFB	0.359385	1.18457e-09	0.0022613
AP002989.1	PDGFB	0.377741	1.38571e-10	0.00336609
AC124276.2	PDGFB	0.305674	3.01399e-07	0.00336609
AC011595.2	PDGFB	0.331459	2.40956e-08	0.00124225
LINC02392	PDGFB	0.310079	1.9906e-07	0.00124225
AC090877.2	PDGFB	0.348546	3.95072e-09	0.00405993
AC103740.2	PDGFB	0.383663	6.73536e-11	0.00405993
AC009093.1	PDGFB	0.526512	1.17273e-20	0.00110423
AC134312.2	PDGFB	0.46383	8.27426e-16	0.00110423
AC009093.2	PDGFB	0.496352	3.36109e-18	0.00110423
AL512274.1	PDGFB	-0.3351	1.65419e-08	0.0022613
AC124312.3	PDGFB	0.318489	8.84564e-08	0.00405993
AC099786.3	PDGFB	0.336867	1.37578e-08	0.00384198
AC134312.5	PDGFB	0.463952	8.11313e-16	0.00110423
AL359694.2	PDGFB	0.302704	3.97178e-07	0.0022613
LINC02560	PDGFB	-0.388089	3.89079e-11	0.00405993
SPACA6P-AS	PDGFB	0.301758	4.33388e-07	0.00405993
Z99289.2	PDGFB	0.327694	3.53689e-08	0.0022613
LINC01050	PDGFB	0.407992	2.97453e-12	0.00110423
CASC15	PDGFB	0.512724	1.67051e-19	0.0022613
AL590438.1	PDGFB	0.45336	4.31535e-15	0.00384198
AC011287.1	NSMAF	0.311504	1.73809e-07	0.0162686
RNF139-AS1	NSMAF	0.342067	7.94444e-09	0.0397205
AC011978.2	NSMAF	0.365065	6.18694e-10	0.0397205
AL356056.3	NSMAF	0.365696	5.75177e-10	0.0281327
AL158835.1	TRAF5	0.333642	1.92427e-08	0.0468263
LINC00839	ADRA1A	0.803456	2.65047e-62	0.0123236
LINC00943	ADRA1A	0.381078	9.2447e-11	0.0123236
AC020743.2	ADRA1A	0.374534	2.03586e-10	0.00695541
AL592309.2	ADRA1A	0.510489	2.54091e-19	0.00388838
LINC01574	ADRA1A	0.34227	7.77401e-09	0.00695541
AC116049.2	ADRA1A	0.353114	2.39121e-09	0.0119774
AC096711.1	ADRA1A	0.745981	3.15376e-49	0.0119774
AC025176.1	ADRA1A	0.488545	1.33004e-17	0.00695541
LINC02208	ADRA1A	0.317052	1.01793e-07	0.00695541
AC096711.3	ADRA1A	0.718422	3.83087e-44	0.0119774
AC091185.1	ADRA1A	0.392241	2.30802e-11	0.00388838
AC023202.1	ADRA1A	0.642277	8.36784e-33	0.00388838
AC023794.7	ADRA1A	0.324371	4.9417e-08	0.0123236
AC012531.1	ADRA1A	0.713154	3.06433e-43	0.0123236
LINC01355	ADRA1A	0.301988	4.24274e-07	0.00388838
AC093849.1	ADRA1A	0.351112	2.98287e-09	0.0119774
AC016205.1	ADRA1A	0.385698	5.2385e-11	0.0374262
AL359504.2	ADRA1A	0.306351	2.82919e-07	0.00388838
Z97832.2	ADRA1A	0.330849	2.56502e-08	0.00695541
AC011287.1	CRKL	0.356527	1.63474e-09	0.0180489
CLEC12A-AS1	CRKL	0.301878	4.28597e-07	0.0123153
ADGRD1-AS1	CRKL	0.327815	3.49383e-08	0.0123153
AC006206.2	CRKL	0.309306	2.14197e-07	0.0123153
AL357153.2	CRKL	0.317644	9.60804e-08	0.0124449
AC005479.1	CRKL	0.305428	3.08418e-07	0.0171975
AL591848.3	CRKL	0.305755	2.99124e-07	0.0253985
AC004542.1	CRKL	0.525036	1.5674e-20	0.0369767
AC004542.2	CRKL	0.302223	4.15212e-07	0.0369767
AP000350.6	CRKL	0.3012	4.56193e-07	0.0369767
PART1	EXT1	-0.30494	3.22767e-07	0.0300116
AL138916.1	EXT1	-0.311468	1.74396e-07	0.0300116
LINC02577	EXT1	0.306558	2.77488e-07	0.0300116
AC104461.1	EXT1	0.321458	6.60375e-08	0.0180143
LINC02535	EXT1	0.347507	4.424e-09	0.0300116
LINC00941	EXT1	0.302255	4.13967e-07	0.0497427
AC026250.1	EXT1	0.302723	3.9647e-07	0.0285571
AC025419.1	EXT1	0.349329	3.62727e-09	0.0497427
LINC00958	EXT1	0.316944	1.02868e-07	0.0285571
AC069503.1	EXT1	0.347424	4.46408e-09	0.0497427
LINC02454	EXT1	0.39348	1.97205e-11	0.0497427
AL512274.1	EXT1	-0.350859	3.06695e-09	0.0300116
AL078644.2	EXT1	0.38164	8.63133e-11	0.0180143
LINC02257	TSPYL5	0.392979	2.10166e-11	0.0386206
AC090809.1	TSPYL5	0.308368	2.34041e-07	0.0386206
AC099786.3	TSPYL5	0.382869	7.42519e-11	0.0386206
AC012213.3	TSPYL5	0.338769	1.12669e-08	0.0386206
AL590438.1	TSPYL5	0.347116	4.61575e-09	0.0386206
LINC00623	PTK2B	0.310703	1.87594e-07	0.0202459
LINC00623	ROCK1	0.365919	5.60511e-10	0.0382449
SNHG15	ROCK1	-0.489621	1.10272e-17	0.0294916
PVT1	ROCK1	-0.323266	5.51813e-08	0.0382449
AC104316.2	ROCK1	-0.337551	1.28069e-08	0.0382449
AL162413.1	ROCK1	-0.338173	1.19964e-08	0.0294916
LINC01116	LGALS1	0.344534	6.10041e-09	0.0209889
MIR4435-2HG	LGALS1	0.502112	1.19063e-18	0.0247651
AL049775.1	LGALS1	0.355821	1.76923e-09	0.00134624
LINC01356	LGALS1	0.327744	3.51912e-08	0.00472583
AC112721.2	LGALS1	0.327118	3.74897e-08	0.0209889
CYTOR	LGALS1	0.581921	7.22629e-26	0.0209889
LINC01615	LGALS1	0.418324	7.30927e-13	0.00279849
AL589684.1	LGALS1	0.324401	4.92675e-08	0.00279849
AL390729.1	LGALS1	0.327953	3.44537e-08	0.00472583
AC017002.1	LGALS1	0.310661	1.88342e-07	0.0209889
AC000067.1	LGALS1	0.333003	2.05564e-08	0.0159573
AC012462.1	LGALS1	0.345881	5.27588e-09	0.0209889
AC007879.2	LGALS1	0.3604	1.05577e-09	0.0209889
AL157702.2	LGALS1	0.30042	4.90044e-07	0.00279849
LINC01429	LGALS1	0.331855	2.31363e-08	0.00479068
LINC00242	LGALS1	0.303556	3.67074e-07	0.00279849
MYOSLID	LGALS1	0.320484	7.27078e-08	0.0209889
ITGB1-DT	LGALS1	0.391065	2.67788e-11	0.00154678
AL109924.2	LGALS1	0.3006	4.82013e-07	0.00279849
LINC01614	LGALS1	0.360482	1.04601e-09	0.0209889
LINC00704	LGALS1	0.365139	6.1339e-10	0.00154678
AC005392.2	LGALS1	-0.378331	1.29053e-10	0.00479068
LINC01704	LGALS1	0.315656	1.16578e-07	0.00472583
AC245595.1	LGALS1	0.318907	8.49074e-08	0.00472583
AC002511.1	LGALS1	-0.390873	2.74355e-11	0.00479068
LINC00460	LGALS1	0.408436	2.80304e-12	0.00134624
AL162727.1	LGALS1	0.313765	1.39938e-07	0.00279849
LINC02535	LGALS1	0.342568	7.53103e-09	0.00279849
LINC02539	LGALS1	0.354795	1.9839e-09	0.00279849
LINC00330	LGALS1	-0.3053	3.12128e-07	0.00134624
LINC00601	LGALS1	0.304917	3.23454e-07	0.00154678
AC017002.3	LGALS1	0.349862	3.42179e-09	0.0209889
LINC00973	LGALS1	0.333798	1.89351e-08	0.00958311
AC098487.1	LGALS1	0.409105	2.56305e-12	0.00753777
LINC01060	LGALS1	0.336995	1.35752e-08	0.00753777
AC015909.1	LGALS1	0.411712	1.8044e-12	0.00134624
LINC01179	LGALS1	0.321392	6.64673e-08	0.00753777
LINC01969	LGALS1	0.436617	5.39709e-14	0.00134624
AC113346.1	LGALS1	0.345777	5.33548e-09	0.00279849
AC109479.3	LGALS1	0.345021	5.78865e-09	0.00279849
LINC02551	LGALS1	0.347345	4.50254e-09	0.00422879
AP002989.1	LGALS1	0.363324	7.56039e-10	0.00422879
LINC02454	LGALS1	0.364257	6.79092e-10	0.00154678
LINC02407	LGALS1	0.393428	1.98514e-11	0.00154678
LINC01269	LGALS1	-0.482779	3.59289e-17	0.00134624
LINC00911	LGALS1	0.34259	7.51297e-09	0.00134624
AC009093.1	LGALS1	0.332613	2.13983e-08	0.00134624
AC134312.2	LGALS1	0.420371	5.50281e-13	0.00134624
AC083801.2	LGALS1	-0.321424	6.62597e-08	0.00958311
AC009093.2	LGALS1	0.367913	4.44576e-10	0.00134624
AL512274.1	LGALS1	-0.432451	9.9068e-14	0.00279849
AC134312.5	LGALS1	0.43177	1.09329e-13	0.00134624
AC004585.1	LGALS1	0.330529	2.65049e-08	0.00134624
GAPLINC	LGALS1	0.364886	6.31571e-10	0.0027302
LINC01929	LGALS1	0.326763	3.88598e-08	0.0027302
LINC02081	LGALS1	0.361428	9.39161e-10	0.00134624
AC060766.4	LGALS1	0.363698	7.24183e-10	0.00134624
LINC02560	LGALS1	-0.376355	1.63732e-10	0.00479068
AC012065.3	LGALS1	0.378687	1.23616e-10	0.0209889
LINC01050	LGALS1	0.345432	5.53824e-09	0.00134624
AL365203.2	LGALS1	0.315845	1.14464e-07	0.00154678
LINC00943	CHRNA6	0.362041	8.75692e-10	0.0129012
AL138767.3	CHRNA6	0.345296	5.61985e-09	0.0129012
AL592463.1	CHRNA6	0.379655	1.09925e-10	0.0070145
AC023794.3	CHRNA6	0.37644	1.62059e-10	0.0129012
AC096711.1	CHRNA6	0.307555	2.52685e-07	0.0109134
AC106795.3	CHRNA6	0.301545	4.41954e-07	0.0070145
LINC02208	CHRNA6	0.410307	2.18108e-12	0.0070145
AC096711.3	CHRNA6	0.3368	1.38548e-08	0.0109134
LINC00944	CHRNA6	0.316831	1.04003e-07	0.0129012
AC023794.7	CHRNA6	0.336597	1.41518e-08	0.0129012
LINC01534	ID4	0.319742	7.8223e-08	0.0368052
PWAR6	ID4	0.40039	8.10475e-12	0.0368052
AC124312.2	ID4	0.334792	1.70797e-08	0.0368052
LINC00663	ID4	0.389892	3.10422e-11	0.0368052
ZNF582-AS1	ID4	0.379127	1.17201e-10	0.0368052
LINC00944	CD70	0.330506	2.65669e-08	0.0432307
AC010864.1	CD70	0.395492	1.52544e-11	0.0432307
AL133215.2	CD70	0.326431	4.01847e-08	0.0432307
LINC02195	BST2	0.35435	2.08474e-09	0.0484935
LINC02328	BST2	0.319286	8.18127e-08	0.0484935
LINC00519	BST2	-0.324566	4.84633e-08	0.0484935
PTCSC3	BST2	-0.30456	3.34382e-07	0.0484935
LINC01491	BST2	-0.368931	3.94689e-10	0.0342595
AC092130.1	BST2	-0.358014	1.38304e-09	0.0484935
AC060766.4	BST2	0.313863	1.38627e-07	0.0484935
AC103702.2	BST2	0.306709	2.73586e-07	0.0484935
AC011477.4	IGFBP5	0.358754	1.27226e-09	0.0314451
AC112721.2	MYO10	0.303806	3.58656e-07	0.0211843
EPB41L4A-AS1	MYO10	-0.330104	2.76804e-08	0.0059591
LINC00623	MYO10	0.332404	2.18647e-08	0.00293482
AC108463.2	MYO10	0.363632	7.29687e-10	0.0211843
SNHG15	MYO10	-0.386483	4.75279e-11	0.0059591
AP000943.1	MYO10	0.333005	2.0552e-08	0.00246796
AL162727.1	MYO10	0.306344	2.83098e-07	0.0059591
LINC00941	MYO10	0.311238	1.78265e-07	0.0118809
LINC02067	MYO10	-0.371377	2.96085e-10	0.00931127
AC034223.1	MYO10	0.311989	1.65928e-07	0.0059591
AC025419.1	MYO10	0.357797	1.41728e-09	0.0118809
AP000943.2	MYO10	0.331132	2.49185e-08	0.00246796
AC069503.1	MYO10	0.367537	4.64483e-10	0.0118809
AC131009.1	MYO10	0.355099	1.91778e-09	0.0118809
LINC02454	MYO10	0.354498	2.05061e-09	0.0118809
AC026412.3	MYO10	0.326529	3.97898e-08	0.0059591
AC109347.2	MYO10	-0.309937	2.01755e-07	0.00142534
AC073352.1	MYO10	-0.308226	2.37218e-07	0.00931127
AC092171.4	MYO10	-0.3181	9.18945e-08	0.0059591
AL078644.2	MYO10	0.339843	1.00597e-08	0.00293482
AC010997.5	MYO10	-0.328674	3.20242e-08	0.0118809
OGFRP1	ARHGAP8	0.314442	1.31097e-07	0.0245597
LINC00243	ARHGAP8	0.32206	6.22147e-08	0.0010208
AL117329.1	ARHGAP8	0.329422	2.96768e-08	0.0245597
LINC01876	ARHGAP8	0.318094	9.19484e-08	0.0121537
LINC00858	ARHGAP8	0.341671	8.28651e-09	0.00313366
AC011287.1	ARHGAP8	0.310637	1.88772e-07	0.0010208
AL355303.1	ARHGAP8	0.320687	7.12674e-08	0.00313366
LINC01639	ARHGAP8	0.385018	5.69846e-11	0.0245597
LINC00964	ARHGAP8	0.306498	2.79037e-07	0.00192631
PVT1	ARHGAP8	0.307844	2.45904e-07	0.00192631
LINC02200	ARHGAP8	0.303726	3.61336e-07	0.0010208
LINC01932	ARHGAP8	0.317179	1.00538e-07	0.0010208
AC100858.2	ARHGAP8	0.3601	1.09231e-09	0.00192631
AC023034.1	ARHGAP8	0.326918	3.82547e-08	0.0081791
AC022087.1	ARHGAP8	0.327215	3.71262e-08	0.0081791
AC083843.3	ARHGAP8	0.30534	3.10961e-07	0.00192631
AC007342.4	ARHGAP8	0.306947	2.67546e-07	0.00255592
AC073195.1	ARHGAP8	0.331933	2.29512e-08	0.0121537
Z82243.1	ARHGAP8	0.343248	7.00306e-09	0.0245597
AL359853.2	MAP2K1	0.336845	1.37898e-08	0.0447728
LINC00313	CSNK1E	0.31149	1.74036e-07	0.00479068
AL391704.1	CSNK1E	0.311637	1.71614e-07	0.00154678
MYOSLID	CSNK1E	0.301051	4.6246e-07	0.0209889
LINC00460	CSNK1E	0.32047	7.28081e-08	0.00134624
LINC00707	CSNK1E	0.344801	5.92795e-09	0.00154678
AC131254.1	CSNK1E	0.358824	1.26226e-09	0.00472583
AC124276.2	CSNK1E	0.312691	1.55152e-07	0.00422879
LINC02320	CSNK1E	0.337567	1.27853e-08	0.00134624
AL049836.1	CSNK1E	0.362695	8.12506e-10	0.00134624
LINC01910	CSNK1E	0.34018	9.70773e-09	0.0027302
AC093484.4	CSNK1E	0.31629	1.09621e-07	0.00134624
LINC02081	CSNK1E	0.323657	5.30738e-08	0.00134624
AC004817.3	CSNK1E	0.344572	6.07554e-09	0.00134624
AL365203.2	CSNK1E	0.319621	7.91588e-08	0.00154678
AC090125.1	CHN1	0.35173	2.78673e-09	0.0348631
GAPLINC	CHN1	0.372381	2.62945e-10	0.0348631
LINC01929	CHN1	0.440373	3.0995e-14	0.0348631
AP000251.1	DEK	0.386288	4.86913e-11	0.0368052
MIR9-3HG	DEK	0.40031	8.18963e-12	0.0368052
ANKRD34C-AS1	DEK	0.565699	3.06466e-24	0.0368052
AC013652.1	DEK	0.387056	4.42589e-11	0.0368052
LINC02560	DEK	-0.384895	5.78606e-11	0.0368052
AC004542.1	DEK	0.326388	4.03584e-08	0.024586
AC091057.3	DEK	0.417238	8.49007e-13	0.0368052
EPB41L4A-AS1	YWHAZ	-0.306941	2.677e-07	0.0150626
AC018781.1	YWHAZ	0.418259	7.37502e-13	0.00874492
AC091563.1	YWHAZ	-0.316757	1.04761e-07	0.00874492
AC011978.2	YWHAZ	0.374126	2.13729e-10	0.00874492
AC025171.5	YWHAZ	-0.320201	7.47633e-08	0.0150626
LINC02408	SH2D3A	-0.317755	9.50472e-08	0.0432307
LINP1	SH2D3A	0.316524	1.07163e-07	0.0432307
AL023755.1	SAG	0.495069	4.22381e-18	0.00875485
AC112721.2	IL7R	0.357285	1.50132e-09	0.0375513
AC012462.1	IL7R	0.314064	1.35968e-07	0.0375513
LINC00623	IL7R	0.304725	3.2931e-07	0.0263213
AC092614.1	IL7R	0.306673	2.74503e-07	0.0375513
AC108463.2	IL7R	0.452207	5.15806e-15	0.0375513
AC104461.1	IL7R	0.372969	2.45262e-10	0.0263213
AL162727.1	IL7R	0.419313	6.37437e-13	0.0461944
LINC01503	IL7R	-0.307208	2.61053e-07	0.0461944
AC017002.3	IL7R	0.327081	3.76313e-08	0.0375513
LINC00996	IL7R	0.314074	1.35838e-07	0.0461944
AC034199.1	IL7R	0.481464	4.49493e-17	0.0461944
AC079209.1	IL7R	0.433657	8.31715e-14	0.0263213
AP002989.1	IL7R	0.332505	2.16383e-08	0.0102056
AL590438.1	IL7R	0.388854	3.53579e-11	0.0263213
AC006033.2	IL7R	0.321654	6.47647e-08	0.0461944
AC092171.4	IL7R	-0.346109	5.14789e-09	0.0461944
LINC00160	CAP2	0.402349	6.27476e-12	0.0422422
AF015262.1	CAP2	0.321742	6.42048e-08	0.0422422
PWAR6	CAP2	0.408006	2.96916e-12	0.0422422
AC124312.2	CAP2	0.477704	8.48354e-17	0.0422422
AL161668.3	CAP2	0.36706	4.90967e-10	0.0122888
AC124312.3	CAP2	0.444455	1.68282e-14	0.0422422
LINC00663	CAP2	0.318186	9.11228e-08	0.0422422
LINC01106	RANGAP1	0.40331	5.5313e-12	0.0209889
NUP50-AS1	RANGAP1	0.325855	4.2581e-08	0.0159573
SNHG15	RANGAP1	0.30919	2.16565e-07	0.00279849
Z83851.1	RANGAP1	0.335323	1.61621e-08	0.0159573
PVT1	RANGAP1	0.338226	1.19296e-08	0.00472583
AC136443.3	RANGAP1	0.344876	5.87984e-09	0.00134624
AL445363.1	RANGAP1	0.303661	3.63511e-07	0.00134624
AC104316.2	RANGAP1	0.35693	1.56237e-09	0.00472583
LINC02084	RANGAP1	0.345845	5.2964e-09	0.00958311
AC046143.2	RANGAP1	0.381295	9.00349e-11	0.00958311
Z82243.1	RANGAP1	0.387391	4.24458e-11	0.0159573
AC010997.5	RANGAP1	0.3132	1.47755e-07	0.00154678
Z83851.2	RANGAP1	0.403742	5.22552e-12	0.0159573
AL138767.3	LIFR	0.336192	1.47628e-08	0.019343
AC096543.2	LIFR	0.357955	1.39221e-09	0.00475771
LINC01914	LIFR	0.316459	1.07834e-07	0.0173545
LINC01934	LIFR	0.334117	1.83197e-08	0.0173545
AC079921.2	LIFR	0.303826	3.57977e-07	0.00235336
AC106795.3	LIFR	0.459777	1.57878e-15	0.00963958
AC122710.2	LIFR	0.333104	2.03423e-08	0.00963958
AC104825.1	LIFR	0.31504	1.23746e-07	0.00235336
AC090796.1	LIFR	0.300727	4.76419e-07	0.00475771
AC023202.1	LIFR	0.334528	1.7555e-08	0.00475771
AC091563.1	LIFR	0.396262	1.38199e-11	0.00475771
AC023794.7	LIFR	0.329616	2.90953e-08	0.019343
AC012531.1	LIFR	0.373789	2.22497e-10	0.019343
LINC01963	LIFR	0.36174	9.06278e-10	0.0173545
LINC02018	LIFR	0.30932	2.13912e-07	0.0075437
AC006033.2	LIFR	0.326643	3.93349e-08	0.00963958
AC102953.2	LIFR	0.334775	1.71097e-08	0.00963958
LINC00511	SH3BP1	0.358954	1.24375e-09	0.00134624
AL109924.2	SH3BP1	-0.367722	4.54556e-10	0.00279849
Z83851.1	SH3BP1	0.424858	2.93411e-13	0.0159573
AP000251.1	SH3BP1	0.347401	4.47519e-09	0.00479068
AC007639.1	SH3BP1	0.343772	6.62014e-09	0.00134624
AC080037.1	SH3BP1	0.315922	1.13613e-07	0.00134624
Z83851.2	SH3BP1	0.377838	1.36963e-10	0.0159573
AL161668.3	TRIM63	0.376416	1.62523e-10	0.0445135
SFTA1P	GTPBP1	-0.303771	3.59811e-07	0.00138764
ITGB1-DT	GTPBP1	-0.315351	1.20069e-07	0.00138764
SNHG15	GTPBP1	-0.312443	1.58873e-07	0.00251826
LINC00426	GTPBP1	0.306826	2.70594e-07	0.00122034
AC098487.1	GTPBP1	-0.304973	3.21784e-07	0.00682429
AC018781.1	GTPBP1	-0.317335	9.9019e-08	0.00426557
AC092368.3	GTPBP1	0.325284	4.50972e-08	0.00122034
AC004542.1	GTPBP1	0.376613	1.5872e-10	0.0149354
AC012065.3	GTPBP1	-0.319056	8.36752e-08	0.0202664
AC010735.2	GTPBP1	-0.310327	1.94421e-07	0.0202664
AC006033.2	GTPBP1	0.342786	7.35761e-09	0.00251826
AC009275.1	GTPBP1	-0.313359	1.45505e-07	0.00251826
LINC02561	LRP12	0.331767	2.3346e-08	0.0275718
CLEC12A-AS1	LRP12	0.321932	6.30101e-08	0.0275718
AL033397.1	LRP12	0.307274	2.59441e-07	0.0165231
AC009486.1	LRP12	0.35738	1.48536e-09	0.0141551
CASC15	LRP12	0.314211	1.34049e-07	0.0165231
LINC00336	CHRNB3	0.707846	2.37676e-42	0.00763266
LINC02418	CHRNB3	0.699801	4.86361e-41	0.0139293
AC090921.1	CHRNB3	0.302891	3.90369e-07	0.00411927
AC019155.2	CHRNB3	0.480505	5.28883e-17	0.00763266
LINC01627	CHRNB3	0.592275	5.91119e-27	0.00763266
LINC02262	CHRNB3	0.337976	1.22474e-08	0.0115974
AL662890.1	CHRNB3	0.313916	1.37917e-07	0.00763266
AC092637.1	CHRNB3	0.674697	3.23951e-37	0.00763266
AL583804.1	CHRNB3	0.453213	4.41456e-15	0.00411927
C9orf135-AS1	CHRNB3	0.57069	9.8903e-25	0.00763266
AL390838.1	CHRNB3	0.582669	6.04833e-26	0.00763266
AC073486.1	CHRNB3	0.39153	2.525e-11	0.00763266
AC003087.1	CHRNB3	0.477152	9.30674e-17	0.00763266
AL023755.1	CHRNB3	0.419713	6.02989e-13	0.0164126
AC016877.1	CHRNB3	0.336384	1.447e-08	0.00411927
Z98742.1	CHRNB3	0.305479	3.06938e-07	0.00763266
AL627443.1	CHRNB3	0.348526	3.95961e-09	0.00763266
AC004895.1	CHRNB3	0.588632	1.44112e-26	0.00763266
AL136985.1	CHRNB3	0.457569	2.23666e-15	0.00411927
LINC00575	CHRNB3	0.307624	2.51052e-07	0.0115974
LINC02543	CHRNB3	0.465051	6.79938e-16	0.00763266
LINC01648	CHRNB3	0.435208	6.63396e-14	0.00411927
AL358876.2	CHRNB3	0.540153	7.49758e-22	0.00411927
AL136099.1	CHRNB3	0.433681	8.28833e-14	0.00763266
AL512649.2	CHRNB3	0.519435	4.65452e-20	0.00763266
AL139130.1	CHRNB3	0.678797	8.16735e-38	0.00411927
AL592435.2	CHRNB3	0.362329	8.47312e-10	0.00411927
LINC02271	CHRNB3	0.376011	1.70629e-10	0.0115974
AC113391.1	CHRNB3	0.500794	1.51235e-18	0.00763266
AC008885.2	CHRNB3	0.394024	1.84013e-11	0.00763266
AC026414.1	CHRNB3	0.361417	9.40339e-10	0.00763266
AC023794.3	CHRNB3	0.386132	4.96448e-11	0.0139293
LINC02216	CHRNB3	0.647648	1.69294e-33	0.00763266
LINC02225	CHRNB3	0.539339	8.86553e-22	0.00763266
AC093857.1	CHRNB3	0.474925	1.34986e-16	0.0115974
AC074344.2	CHRNB3	0.572253	6.91417e-25	0.0115974
AC008525.1	CHRNB3	0.527195	1.02486e-20	0.00763266
AC109927.2	CHRNB3	0.567573	2.00898e-24	0.0115974
LINC01182	CHRNB3	0.403247	5.57711e-12	0.0115974
AC016687.2	CHRNB3	0.331481	2.40417e-08	0.0115974
LINC02214	CHRNB3	0.546134	2.15701e-22	0.00763266
AC008667.3	CHRNB3	0.469806	3.14172e-16	0.00763266
AC113391.2	CHRNB3	0.562674	6.02715e-24	0.00763266
AC055717.1	CHRNB3	0.332756	2.10869e-08	0.0139293
AC079054.1	CHRNB3	0.413832	1.35352e-12	0.00411927
LINC00599	CHRNB3	0.360883	9.99356e-10	0.00411927
AC090987.1	CHRNB3	0.56629	2.68336e-24	0.00411927
AC105999.2	CHRNB3	0.371362	2.96638e-10	0.00411927
AC009435.1	CHRNB3	0.366614	5.17079e-10	0.00411927
AC103831.1	CHRNB3	0.355991	1.73583e-09	0.00411927
LINC02365	CHRNB3	0.371507	2.9158e-10	0.0115974
AC117373.1	CHRNB3	0.435286	6.55879e-14	0.0134004
AC005840.2	CHRNB3	0.328132	3.38348e-08	0.0139293
LINC02378	CHRNB3	0.305372	3.10029e-07	0.0139293
LINC02451	CHRNB3	0.351066	2.9981e-09	0.0139293
AC125603.1	CHRNB3	0.425394	2.7199e-13	0.0139293
LINC02464	CHRNB3	0.436063	5.8539e-14	0.0139293
AC073573.1	CHRNB3	0.662047	1.98387e-35	0.0139293
LINC02424	CHRNB3	0.344959	5.82756e-09	0.0139293
AC009803.3	CHRNB3	0.324858	4.70675e-08	0.0139293
LINC02394	CHRNB3	0.359561	1.16122e-09	0.0139293
AC079384.1	CHRNB3	0.404337	4.83191e-12	0.0139293
AL138831.2	CHRNB3	0.387508	4.18335e-11	0.00763266
AL138916.2	CHRNB3	0.604107	3.02178e-28	0.00763266
AC104117.5	CHRNB3	0.34603	5.19181e-09	0.00763266
LINC00327	CLEC11A	0.379142	1.16989e-10	0.0389261
AC015909.1	CLEC11A	0.305929	2.94321e-07	0.0389261
LINC01969	CLEC11A	0.337206	1.3278e-08	0.0389261
AC009093.1	CLEC11A	0.624966	1.16874e-30	0.0389261
AC134312.2	CLEC11A	0.721956	9.23993e-45	0.0389261
AC009093.2	CLEC11A	0.651675	5.00181e-34	0.0389261
AC134312.5	CLEC11A	0.735945	2.65543e-47	0.0389261
LINC00922	CLEC11A	0.433345	8.70229e-14	0.0389261
AC060766.4	CLEC11A	0.310681	1.87986e-07	0.0389261
LINC00327	LILRB4	0.312496	1.58078e-07	0.0484935
LINC02195	LILRB4	0.42537	2.72912e-13	0.0484935
LINC00426	LILRB4	0.564319	4.17601e-24	0.0484935
AL049875.1	LILRB4	-0.30149	4.44199e-07	0.0484935
AC009093.1	LILRB4	0.345301	5.61676e-09	0.0484935
LINC00567	LILRB4	0.37912	1.17297e-10	0.0484935
AC009093.2	LILRB4	0.31012	1.98284e-07	0.0484935
AC138512.1	LILRB4	0.348182	4.11072e-09	0.0484935
AC006441.4	LILRB4	0.304998	3.21029e-07	0.0484935
LINC01993	DKKL1	0.461571	1.18727e-15	0.0419734
LINC00297	DKKL1	0.382137	8.1225e-11	0.0419734
LINC00511	DKKL1	0.335591	1.57177e-08	0.0419734
LINC00327	DKKL1	0.301876	4.28699e-07	0.0419734
LINC02093	DKKL1	0.345842	5.29814e-09	0.0419734
LINC02092	DKKL1	0.447431	1.07261e-14	0.0419734
LINC01067	DKKL1	0.39033	2.93777e-11	0.0419734
LINC02087	DKKL1	0.408394	2.81914e-12	0.0419734
LINC02071	DKKL1	0.448387	9.272e-15	0.0419734
LINC00273	DKKL1	0.496404	3.32967e-18	0.0419734
AL355112.1	DKKL1	0.498467	2.30123e-18	0.0419734
LINC02281	DKKL1	0.313756	1.40062e-07	0.0419734
AC004817.1	DKKL1	0.449536	7.77918e-15	0.0419734
AL359238.1	DKKL1	0.380907	9.43983e-11	0.0419734
AL583810.2	DKKL1	0.565218	3.41434e-24	0.0419734
AL137191.1	DKKL1	0.380948	9.39249e-11	0.0419734
LINC2194	DKKL1	0.350213	3.2925e-09	0.0419734
AL031705.1	DKKL1	0.397229	1.22036e-11	0.0419734
LINC02129	DKKL1	0.307002	2.6616e-07	0.0419734
AC105430.1	DKKL1	0.332796	2.0999e-08	0.0419734
AC018554.1	DKKL1	0.413624	1.39225e-12	0.0419734
LINC00559	DKKL1	0.422918	3.85501e-13	0.0419734
AC092138.2	DKKL1	0.363707	7.23439e-10	0.0419734
AC007220.1	DKKL1	0.385514	5.35921e-11	0.0419734
AC068512.1	DKKL1	0.467537	4.54757e-16	0.0419734
LINC02080	DKKL1	0.37036	3.33783e-10	0.0419734
AC004223.2	DKKL1	0.421687	4.58038e-13	0.0419734
AL356740.1	DKKL1	0.344566	6.07965e-09	0.0419734
FGF14-AS2	DKKL1	0.469117	3.5158e-16	0.0419734
CASC11	CAP1	-0.320351	7.36658e-08	0.0395982
AL109615.2	TNFRSF10D	0.30927	2.14935e-07	0.0344956
AC122710.2	TNFRSF10D	0.311728	1.70126e-07	0.0344956
AC016877.3	TNFRSF10D	0.30951	2.10099e-07	0.0207621
AL117329.1	WNT7B	0.302917	3.89433e-07	0.0193236
AC100858.3	WNT7B	0.341682	8.27666e-09	0.0012397
LINC00426	C5AR1	0.338045	1.21597e-08	0.0419734
AC009093.1	C5AR1	0.400963	7.52115e-12	0.0419734
LINC00567	C5AR1	0.359088	1.22515e-09	0.0419734
AC138512.1	C5AR1	0.410596	2.09784e-12	0.0419734
AL049775.1	LHB	0.484391	2.72662e-17	0.0451621
AC015909.1	LHB	0.415332	1.10286e-12	0.0451621
LINC01969	LHB	0.457369	2.30821e-15	0.0451621
AC136443.3	LHB	0.337071	1.34674e-08	0.0451621
AL132712.1	LHB	0.309535	2.0959e-07	0.0451621
AC023813.3	LHB	0.316568	1.06698e-07	0.0451621
LINC02081	LHB	0.364881	6.31973e-10	0.0451621
AC060766.4	LHB	0.418478	7.15535e-13	0.0451621
AC005479.2	LHB	0.308055	2.41074e-07	0.0451621
AC016877.3	OSR2	0.484595	2.63272e-17	0.0373056
AC112721.2	HAS2	0.380536	9.87635e-11	0.0241212
AC012462.1	HAS2	0.353939	2.18214e-09	0.0241212
LINC01776	HAS2	0.320881	6.99154e-08	0.0175015
MIR181A1HG	HAS2	0.319443	8.05604e-08	0.0175015
AC108463.2	HAS2	0.400936	7.54776e-12	0.0241212
LINC01614	HAS2	0.384873	5.80162e-11	0.0241212
AL162727.1	HAS2	0.381649	8.62247e-11	0.0295227
LINC00941	HAS2	0.367121	4.87496e-10	0.0494186
AC096888.1	HAS2	0.402262	6.34639e-12	0.0380785
LINC01060	HAS2	0.305211	3.14714e-07	0.0437
LINC01179	HAS2	0.363691	7.24805e-10	0.0437
AC034199.1	HAS2	0.358008	1.38404e-09	0.0295227
AC037486.1	HAS2	0.351761	2.77699e-09	0.0175015
AP002989.1	HAS2	0.423615	3.49553e-13	0.0171894
LINC02454	HAS2	0.303394	3.72596e-07	0.0494186
AL590438.1	HAS2	0.339717	1.0195e-08	0.0175015
OGFRP1	E2F3	0.323049	5.63864e-08	0.0264292
ANKRD34C-AS1	E2F3	0.429295	1.56086e-13	0.0394657
AC022087.1	E2F3	0.301719	4.34928e-07	0.0394657
AC005546.1	E2F3	0.319992	7.6325e-08	0.0394657
LINC01775	E2F3	0.310942	1.83372e-07	0.0394657
LINC02560	E2F3	-0.358921	1.24847e-09	0.0394657
AC004542.1	E2F3	0.448737	8.7908e-15	0.0264292
AC108463.2	OSM	0.364711	6.44456e-10	0.0209889
AL162727.1	OSM	0.329121	3.05981e-08	0.00279849
AC017002.3	OSM	0.330663	2.61439e-08	0.0209889
AC034199.1	OSM	0.561296	8.1818e-24	0.00279849
AC079209.1	OSM	0.385215	5.56171e-11	0.00472583
AC090877.2	OSM	0.415473	1.08181e-12	0.00479068
AL158835.1	PDPN	-0.308539	2.30295e-07	0.0317691
LINC01096	PPP4R1	-0.30756	2.52564e-07	0.0343591

## Sheet: Sustained Angiogenesis
lnc	gene	cor_value	cor_p	fisher
BX255923.1	FGF10	0.466442	5.43148e-16	0.0232772
AL162414.1	FGF10	0.343596	6.7464e-09	0.0232772
AC108463.2	FGF10	0.398484	1.0379e-11	0.0306749
PGM5P4-AS1	FGF10	0.437257	4.91328e-14	0.0306749
AC004947.1	FGF10	0.36465	6.49058e-10	0.0232772
LINC02147	FGF10	0.361268	9.5642e-10	0.0232772
AC104211.2	FGF10	0.390283	2.95505e-11	0.0115917
AC091563.1	FGF10	0.368531	4.13603e-10	0.0115917
LINC02544	FGF10	0.356686	1.60584e-09	0.0232772
AC099786.3	FGF10	0.359176	1.213e-09	0.0115917
AC006033.2	FGF10	0.352549	2.5457e-09	0.0232772
LINC00327	TEAD2	0.377899	1.35961e-10	0.0419734
LINC00638	TEAD2	0.308861	2.23413e-07	0.0419734
AL137191.1	TEAD2	0.34694	4.70479e-09	0.0419734
AC134312.2	TEAD2	0.30609	2.89917e-07	0.0419734
AC009093.2	TEAD2	0.330903	2.55093e-08	0.0419734
AC134312.5	TEAD2	0.308491	2.31353e-07	0.0419734
AC092368.3	TEAD2	0.302854	3.91696e-07	0.0419734
AC015908.3	TEAD2	0.309716	2.06028e-07	0.0419734
FGF14-AS2	TEAD2	0.400981	7.50326e-12	0.0419734
LINC00623	PTK2B	0.310703	1.87594e-07	0.0202459
BX255923.1	C6	0.366699	5.12043e-10	0.0100913
PGM5P4-AS1	C6	0.350241	3.28246e-09	0.0177109
AC004947.1	C6	0.571731	7.79417e-25	0.0100913
AC091563.1	C6	0.529804	6.10852e-21	0.00497142
LINC02461	C6	0.357696	1.4334e-09	0.0202217
LINC02408	SOX17	0.324818	4.72526e-08	0.0260571
BX255923.1	SOX17	0.404592	4.67186e-12	0.0149226
AL591468.1	SOX17	0.301558	4.4144e-07	0.0149226
AL162414.1	SOX17	0.333615	1.92955e-08	0.0149226
AC004947.1	SOX17	0.502528	1.10383e-18	0.0149226
LINC00996	SOX17	0.343278	6.98011e-09	0.0149226
LINC02147	SOX17	0.303176	3.80222e-07	0.0149226
AC104211.2	SOX17	0.319864	7.72925e-08	0.00842517
AC091563.1	SOX17	0.476957	9.61653e-17	0.00842517
AC099786.3	SOX17	0.351909	2.73203e-09	0.00842517
AL590438.1	SOX17	0.335739	1.5478e-08	0.00842517
AC006033.2	SOX17	0.322029	6.24055e-08	0.0149226
AL049775.1	RRAS	0.351097	2.98779e-09	0.0451621
LINC00460	RRAS	0.30853	2.3051e-07	0.0451621
AC009720.1	RRAS	0.336521	1.42638e-08	0.0451621
LINC01269	RRAS	-0.417402	8.30047e-13	0.0451621
AC007342.4	RRAS	-0.314595	1.29179e-07	0.0451621
AC007342.5	RRAS	-0.301388	4.48365e-07	0.0451621
AC004585.1	RRAS	0.401408	7.09728e-12	0.0451621
LINC02081	RRAS	0.364397	6.68251e-10	0.0451621
AC060766.4	RRAS	0.339028	1.09643e-08	0.0451621
AC005479.2	RRAS	0.301802	4.3162e-07	0.0451621
BX255923.1	FZD4	0.419802	5.95543e-13	0.0443354
AL591468.1	FZD4	0.313119	1.48912e-07	0.0443354
AL157702.2	FZD4	0.307612	2.51336e-07	0.0443354
AL162414.1	FZD4	0.313431	1.4451e-07	0.0443354
SNHG15	FZD4	-0.300503	4.86324e-07	0.0443354
AC004947.1	FZD4	0.436558	5.44452e-14	0.0443354
AL162727.1	FZD4	0.331133	2.49145e-08	0.0443354
LINC00996	FZD4	0.333864	1.88049e-08	0.0443354
AC122719.1	FZD4	0.310435	1.92437e-07	0.0443354
CASC15	FZD4	0.358946	1.24498e-09	0.0443354
AC006033.2	FZD4	0.401024	7.46162e-12	0.0443354
AC112721.2	HAS2	0.380536	9.87635e-11	0.0241212
AC012462.1	HAS2	0.353939	2.18214e-09	0.0241212
LINC01776	HAS2	0.320881	6.99154e-08	0.0175015
MIR181A1HG	HAS2	0.319443	8.05604e-08	0.0175015
AC108463.2	HAS2	0.400936	7.54776e-12	0.0241212
LINC01614	HAS2	0.384873	5.80162e-11	0.0241212
AL162727.1	HAS2	0.381649	8.62247e-11	0.0295227
LINC00941	HAS2	0.367121	4.87496e-10	0.0494186
AC096888.1	HAS2	0.402262	6.34639e-12	0.0380785
LINC01060	HAS2	0.305211	3.14714e-07	0.0437
LINC01179	HAS2	0.363691	7.24805e-10	0.0437
AC034199.1	HAS2	0.358008	1.38404e-09	0.0295227
AC037486.1	HAS2	0.351761	2.77699e-09	0.0175015
AP002989.1	HAS2	0.423615	3.49553e-13	0.0171894
LINC02454	HAS2	0.303394	3.72596e-07	0.0494186
AL590438.1	HAS2	0.339717	1.0195e-08	0.0175015
AL158835.1	HEY1	0.318483	8.85164e-08	0.0471185
EPB41L4A-AS1	HEY1	0.377612	1.40756e-10	0.0337962
AC005537.1	HEY1	0.300505	4.86251e-07	0.0337962
AL122034.1	HEY1	0.311219	1.78599e-07	0.0337962
BARX1-AS1	HEY1	0.388603	3.64876e-11	0.0337962
AC004920.1	HEY1	0.32383	5.21653e-08	0.0337962
AC084864.1	HEY1	0.345748	5.35245e-09	0.0337962
LINC01574	HEY1	0.385284	5.51414e-11	0.0337962
AC106795.3	HEY1	0.333205	2.01315e-08	0.0337962
LINC02163	HEY1	0.349103	3.71795e-09	0.0337962
AC012625.1	HEY1	0.307664	2.50114e-07	0.0337962
LINC02544	HEY1	0.350817	3.08137e-09	0.0337962
AL512274.1	HEY1	-0.324535	4.86115e-08	0.0337962
AL591222.1	HEY1	0.403155	5.64544e-12	0.0337962
AL359694.2	HEY1	0.328586	3.23101e-08	0.0337962
CASC15	HEY1	0.408095	2.93405e-12	0.0337962
AL138831.2	HEY1	0.366177	5.44002e-10	0.0337962
Z97832.2	HEY1	0.421714	4.56345e-13	0.0337962
AC092171.4	HEY1	0.337903	1.23414e-08	0.0337962
AC073335.2	HEY1	0.311672	1.71045e-07	0.0337962
AC102953.2	HEY1	0.350961	3.03298e-09	0.0337962
AL139412.1	GATA4	0.309081	2.18803e-07	0.037077
AL451050.2	GATA4	0.365014	6.22361e-10	0.037077

## Sheet: Tissue Invasion and Metastasis
lnc	gene	cor_value	cor_p	fisher
AL049775.1	ITGB6	0.311412	1.75344e-07	0.0306191
LINC00460	ITGB6	0.340577	9.30738e-09	0.0306191
AL135818.2	ITGB6	0.441518	2.6136e-14	0.0306191
AC092368.3	ITGB6	0.315621	1.16972e-07	0.0306191
LINC02081	ITGB6	0.389249	3.36506e-11	0.0306191
AL157702.2	CDH6	0.325438	4.4407e-08	0.0480523
SNHG15	CDH6	-0.373575	2.2821e-10	0.0480523
AC004947.1	CDH6	0.325688	4.33028e-08	0.0480523
AL162727.1	CDH6	0.340233	9.65348e-09	0.0480523
AL592431.1	CDH6	0.387155	4.37126e-11	0.0271286
LINC00996	CDH6	0.301272	4.53185e-07	0.0480523
AC096888.1	CDH6	0.344347	6.22418e-09	0.0312065
AC122719.1	CDH6	0.332162	2.24154e-08	0.0480523
AC034199.1	CDH6	0.353834	2.20784e-09	0.0480523
AC104211.2	CDH6	0.320847	7.01522e-08	0.0271286
AC079209.1	CDH6	0.315948	1.13328e-07	0.0271286
AP002989.1	CDH6	0.314158	1.34739e-07	0.0108467
AC099786.3	CDH6	0.430402	1.33151e-13	0.0271286
CASC15	CDH6	0.323045	5.64099e-08	0.0480523
AL590438.1	CDH6	0.477365	8.97978e-17	0.0271286
AC006033.2	CDH6	0.359674	1.14646e-09	0.0480523
BX255923.1	FGF10	0.466442	5.43148e-16	0.0232772
AL162414.1	FGF10	0.343596	6.7464e-09	0.0232772
AC108463.2	FGF10	0.398484	1.0379e-11	0.0306749
PGM5P4-AS1	FGF10	0.437257	4.91328e-14	0.0306749
AC004947.1	FGF10	0.36465	6.49058e-10	0.0232772
LINC02147	FGF10	0.361268	9.5642e-10	0.0232772
AC104211.2	FGF10	0.390283	2.95505e-11	0.0115917
AC091563.1	FGF10	0.368531	4.13603e-10	0.0115917
LINC02544	FGF10	0.356686	1.60584e-09	0.0232772
AC099786.3	FGF10	0.359176	1.213e-09	0.0115917
AC006033.2	FGF10	0.352549	2.5457e-09	0.0232772
LINC02408	CTHRC1	0.421856	4.47336e-13	0.0270094
AC112721.2	CTHRC1	0.435687	6.18538e-14	0.013811
LINC01120	CTHRC1	0.380402	1.00386e-10	0.013811
AC012462.1	CTHRC1	0.348009	4.18877e-09	0.013811
AL157702.2	CTHRC1	0.364469	6.6273e-10	0.0160805
LINC00578	CTHRC1	0.375333	1.8505e-10	0.0221358
AC108463.2	CTHRC1	0.516835	7.66233e-20	0.013811
LINC01614	CTHRC1	0.533767	2.7588e-21	0.013811
AL158166.2	CTHRC1	0.307336	2.57933e-07	0.0270094
AL162727.1	CTHRC1	0.353348	2.32996e-09	0.0160805
AC073115.2	CTHRC1	0.362894	7.94242e-10	0.0160805
LINC02257	CTHRC1	0.478036	8.02337e-17	0.0095219
AC096888.1	CTHRC1	0.419623	6.10596e-13	0.0221358
LINC01096	CTHRC1	0.340513	9.37082e-09	0.0418593
AC122719.1	CTHRC1	0.30468	3.30664e-07	0.0160805
LINC02201	CTHRC1	0.314894	1.25498e-07	0.0160805
AP002989.1	CTHRC1	0.437581	4.68397e-14	0.0153975
AC011595.2	CTHRC1	0.351369	2.89967e-09	0.0270094
AC027288.3	CTHRC1	0.428975	1.63407e-13	0.0270094
LINC02461	CTHRC1	0.337397	1.30148e-08	0.0270094
LINC02544	CTHRC1	0.510411	2.57797e-19	0.0160805
AL512274.1	CTHRC1	-0.370298	3.36238e-10	0.0160805
AC099786.3	CTHRC1	0.524476	1.74941e-20	0.0095219
AL359694.2	CTHRC1	0.341775	8.19529e-09	0.0160805
AC012213.3	CTHRC1	0.515653	9.59659e-20	0.0095219
Z99289.2	CTHRC1	0.376585	1.59262e-10	0.0160805
AC108463.3	CTHRC1	0.373774	2.22885e-10	0.013811
AC010904.2	CTHRC1	0.417105	8.64717e-13	0.013811
CASC15	CTHRC1	0.540998	6.29597e-22	0.0160805
AL590438.1	CTHRC1	0.525693	1.37772e-20	0.0095219
AC093484.4	IZUMO1	0.344977	5.81665e-09	0.0419734
BX255923.1	MYBPC1	0.412562	1.60824e-12	0.0491021
AC004947.1	MYBPC1	0.450984	6.22887e-15	0.0491021
AL158835.1	PVR	-0.305147	3.16612e-07	0.0427083
AC009720.1	PVR	0.334521	1.75681e-08	0.0332506
LINC02081	PVR	0.411264	1.91702e-12	0.0332506
AL158835.1	SIRPA	-0.367079	4.89906e-10	0.0466542
LINC00327	SIGLEC7	0.316504	1.07366e-07	0.0389261
LINC02195	SIGLEC7	0.354834	1.97536e-09	0.0389261
LINC00426	SIGLEC7	0.538493	1.05461e-21	0.0389261
AC009093.1	SIGLEC7	0.398385	1.0512e-11	0.0389261
LINC00567	SIGLEC7	0.379772	1.08371e-10	0.0389261
AC134312.2	SIGLEC7	0.301145	4.58521e-07	0.0389261
AC009093.2	SIGLEC7	0.342853	7.30528e-09	0.0389261
AC138512.1	SIGLEC7	0.358107	1.36865e-09	0.0389261
AC006441.4	SIGLEC7	0.316357	1.08912e-07	0.0389261
AL158835.1	FERMT1	-0.358318	1.33637e-09	0.0490072
AC109347.2	FERMT1	-0.337146	1.33622e-08	0.0490072
LINC00943	SIRPG	0.410288	2.18666e-12	0.0118137
AL591468.1	SIRPG	0.617586	8.74918e-30	0.0294916
AC007036.1	SIRPG	0.313693	1.40911e-07	0.0294916
AL162414.1	SIRPG	0.586222	2.58197e-26	0.0294916
SLC2A1-AS1	SIRPG	-0.346125	5.13897e-09	0.0382449
AC011287.1	SIRPG	-0.312239	1.62015e-07	0.0294916
RFX3-AS1	SIRPG	0.316354	1.08941e-07	0.0294916
LINC00384	SIRPG	0.329407	2.97225e-08	0.0392562
LINC02195	SIRPG	0.726775	1.2821e-45	0.0392562
LINC00426	SIRPG	0.804384	1.50498e-62	0.0392562
LINC00996	SIRPG	0.659867	3.95048e-35	0.0294916
AC026904.2	SIRPG	0.301019	4.63829e-07	0.0382449
AC079209.1	SIRPG	0.347741	4.31279e-09	0.0382449
AC131009.1	SIRPG	-0.31369	1.40946e-07	0.0118137
LINC02446	SIRPG	0.632675	1.3466e-31	0.0118137
LINC00944	SIRPG	0.395073	1.60949e-11	0.0118137
LINC02416	SIRPG	0.596292	2.18378e-27	0.0118137
AC008083.2	SIRPG	0.460465	1.41552e-15	0.0118137
LINC00567	SIRPG	0.391745	2.4575e-11	0.0392562
AC007611.1	SIRPG	-0.359415	1.18057e-09	0.0392562
AC015911.2	SIRPG	0.310747	1.86801e-07	0.0392562
AC006033.2	SIRPG	0.627889	5.18838e-31	0.0294916
LINC01356	PXN	0.430717	1.27258e-13	0.032079
AL390729.1	PXN	0.423753	3.42832e-13	0.032079
LINC01776	PXN	0.329123	3.05931e-08	0.032079
AC104461.1	PXN	0.318346	8.97114e-08	0.032079
LINC01704	PXN	0.335459	1.59362e-08	0.032079
LINC01179	PXN	0.383968	6.48671e-11	0.0395982
AC104825.1	PXN	-0.321395	6.64508e-08	0.0395982
AC022915.3	PXN	0.305562	3.04575e-07	0.032079
AF131215.7	PXN	-0.325341	4.48395e-08	0.032079
AC109347.2	PXN	-0.383637	6.75713e-11	0.0395982
AL078644.2	PXN	0.322376	6.02922e-08	0.032079
AC009720.1	BCAM	0.3099	2.02471e-07	0.036019
MIR4435-2HG	CELSR1	-0.317146	1.00859e-07	0.0182718
OGFRP1	CELSR1	0.409549	2.41483e-12	0.0290899
CYTOR	CELSR1	-0.40034	8.15786e-12	0.0141284
SNHG15	CELSR1	-0.344612	6.04968e-09	0.00140562
AC017002.3	CELSR1	-0.308624	2.28466e-07	0.0141284
LINC02067	CELSR1	-0.34479	5.93451e-09	0.0114622
AC004542.1	CELSR1	0.415653	1.05551e-12	0.0290899
AL137191.1	SYMPK	0.318005	9.27458e-08	0.0484935
LINC00327	TEAD2	0.377899	1.35961e-10	0.0419734
LINC00638	TEAD2	0.308861	2.23413e-07	0.0419734
AL137191.1	TEAD2	0.34694	4.70479e-09	0.0419734
AC134312.2	TEAD2	0.30609	2.89917e-07	0.0419734
AC009093.2	TEAD2	0.330903	2.55093e-08	0.0419734
AC134312.5	TEAD2	0.308491	2.31353e-07	0.0419734
AC092368.3	TEAD2	0.302854	3.91696e-07	0.0419734
AC015908.3	TEAD2	0.309716	2.06028e-07	0.0419734
FGF14-AS2	TEAD2	0.400981	7.50326e-12	0.0419734
LINC02408	LOXL2	0.336449	1.43726e-08	0.0142685
AL589684.1	LOXL2	0.315018	1.2401e-07	0.008287
LINC00623	LOXL2	0.331857	2.31302e-08	0.00814052
AL157702.2	LOXL2	0.427011	2.16254e-13	0.008287
LINC00242	LOXL2	0.309054	2.19356e-07	0.008287
AL109924.2	LOXL2	0.3328	2.09911e-08	0.008287
AC104461.1	LOXL2	0.36097	9.89419e-10	0.00814052
AL158166.2	LOXL2	0.342701	7.42419e-09	0.0142685
SNHG15	LOXL2	-0.332956	2.06559e-08	0.008287
AL162727.1	LOXL2	0.498212	2.40918e-18	0.008287
AC073115.2	LOXL2	0.364255	6.7923e-10	0.008287
LINC02257	LOXL2	0.387078	4.41377e-11	0.00814052
LINC01179	LOXL2	0.367839	4.48386e-10	0.0222224
AC034199.1	LOXL2	0.377067	1.50302e-10	0.008287
AC113346.1	LOXL2	0.301695	4.359e-07	0.008287
AP002989.1	LOXL2	0.431376	1.15727e-13	0.0312393
LINC02407	LOXL2	0.317786	9.4758e-08	0.0142685
AC011595.2	LOXL2	0.329711	2.88133e-08	0.0142685
AC027288.3	LOXL2	0.308373	2.33932e-07	0.0142685
AL512274.1	LOXL2	-0.368007	4.39704e-10	0.008287
AC099786.3	LOXL2	0.37814	1.32056e-10	0.00814052
AC090125.1	LOXL2	0.312074	1.64593e-07	0.041168
LINC01929	LOXL2	0.314981	1.24448e-07	0.041168
Z99289.2	LOXL2	0.326152	4.13302e-08	0.008287
CASC15	LOXL2	0.393988	1.84859e-11	0.008287
AL590438.1	LOXL2	0.507172	4.70703e-19	0.00814052
AL078644.2	LOXL2	0.326876	3.84203e-08	0.00814052
AL591468.1	SIGLEC12	0.356774	1.59007e-09	0.0429521
LINC00996	SIGLEC12	0.521481	3.13482e-20	0.0429521
AC034199.1	SIGLEC12	0.311512	1.73677e-07	0.0429521
LINC02416	SIGLEC12	0.349923	3.39892e-09	0.0319614
AC008083.2	SIGLEC12	0.314819	1.26419e-07	0.0319614
AC006033.2	SIGLEC12	0.405099	4.36899e-12	0.0429521
LINC02408	TNFAIP6	0.523322	2.19175e-20	0.00549773
AC112721.2	TNFAIP6	0.446605	1.21599e-14	0.0417643
AL589684.1	TNFAIP6	0.324382	4.93646e-08	0.00769948
AC012462.1	TNFAIP6	0.40722	3.29722e-12	0.0417643
AL591468.1	TNFAIP6	0.304648	3.31655e-07	0.00769948
AL157702.2	TNFAIP6	0.448268	9.44298e-15	0.00769948
LINC01429	TNFAIP6	0.492791	6.32149e-18	0.00866529
MIR181A1HG	TNFAIP6	0.360641	1.02716e-09	0.0104562
AC108463.2	TNFAIP6	0.549331	1.09703e-22	0.0417643
LINC01614	TNFAIP6	0.50775	4.22993e-19	0.0417643
AL158166.2	TNFAIP6	0.411355	1.89368e-12	0.00549773
LINC00327	TNFAIP6	0.369619	3.64151e-10	0.00155876
AL162727.1	TNFAIP6	0.505207	6.76222e-19	0.00769948
AF015262.1	TNFAIP6	0.325469	4.42653e-08	0.00866529
AC073115.2	TNFAIP6	0.332273	2.21609e-08	0.00769948
LINC02257	TNFAIP6	0.374678	2.00108e-10	0.0104562
AC017002.3	TNFAIP6	0.412849	1.54703e-12	0.0417643
DUBR	TNFAIP6	0.34429	6.26251e-09	0.0345631
AC096888.1	TNFAIP6	0.493348	5.72975e-18	0.0345631
LINC01060	TNFAIP6	0.338399	1.17145e-08	0.0138302
AC015909.1	TNFAIP6	0.438349	4.18254e-14	0.00155876
AC034199.1	TNFAIP6	0.492915	6.18482e-18	0.00769948
LINC01969	TNFAIP6	0.397489	1.18024e-11	0.00155876
AC113346.1	TNFAIP6	0.320124	7.53381e-08	0.00769948
LINC02201	TNFAIP6	0.345913	5.25792e-09	0.00769948
AC079209.1	TNFAIP6	0.433674	8.29678e-14	0.0104562
AC109479.3	TNFAIP6	0.303086	3.83379e-07	0.00769948
AC091979.1	TNFAIP6	0.311298	1.77247e-07	0.00769948
AP002989.1	TNFAIP6	0.501735	1.27504e-18	0.0226551
AC011595.2	TNFAIP6	0.310292	1.95072e-07	0.00549773
AC090877.2	TNFAIP6	0.496133	3.49494e-18	0.00866529
AC009093.1	TNFAIP6	0.613142	2.86621e-29	0.00155876
LINC00567	TNFAIP6	0.305469	3.07236e-07	0.00155876
AC134312.2	TNFAIP6	0.574444	4.17072e-25	0.00155876
AC009093.2	TNFAIP6	0.557497	1.88676e-23	0.00155876
AL512274.1	TNFAIP6	-0.319611	7.92406e-08	0.00769948
AC099786.3	TNFAIP6	0.377719	1.38948e-10	0.0104562
AC138512.1	TNFAIP6	0.345262	5.64055e-09	0.00155876
AC134312.5	TNFAIP6	0.574657	3.97086e-25	0.00155876
LINC00922	TNFAIP6	0.318115	9.17602e-08	0.00155876
AC090125.1	TNFAIP6	0.356115	1.71196e-09	0.00249495
GAPLINC	TNFAIP6	0.361241	9.59429e-10	0.00249495
LINC01929	TNFAIP6	0.371001	3.09538e-10	0.00249495
LINC02560	TNFAIP6	-0.36311	7.74832e-10	0.00866529
LINC01050	TNFAIP6	0.409648	2.38292e-12	0.00155876
AC108463.3	TNFAIP6	0.389945	3.08353e-11	0.0417643
AC010904.2	TNFAIP6	0.309749	2.05383e-07	0.0417643
CASC15	TNFAIP6	0.41408	1.30856e-12	0.00769948
AL590438.1	TNFAIP6	0.510976	2.31951e-19	0.0104562
AC006033.2	TNFAIP6	0.392461	2.24443e-11	0.00769948
LINC00519	ADAM23	0.343234	7.01307e-09	0.047575
FGF14-AS2	ADAM23	0.355882	1.75718e-09	0.047575
LINC00578	ADAMTS12	0.427945	1.89304e-13	0.0334466
MIR181A1HG	ADAMTS12	0.302053	4.21768e-07	0.0283069
AL592431.1	ADAMTS12	0.30332	3.75189e-07	0.0283069
LINC02257	ADAMTS12	0.456103	2.81506e-15	0.0283069
LINC02016	ADAMTS12	0.305649	3.02116e-07	0.0334466
AC096888.1	ADAMTS12	0.497391	2.79099e-18	0.0334466
AP002989.1	ADAMTS12	0.505004	7.01918e-19	0.0117167
AC099786.3	ADAMTS12	0.578	1.82214e-25	0.0283069
AC012213.3	ADAMTS12	0.306884	2.69136e-07	0.0283069
AL590438.1	ADAMTS12	0.609907	6.71929e-29	0.0283069
AL049649.1	DRD5	0.342689	7.43399e-09	0.00684599
AC078845.1	DRD5	0.335743	1.54705e-08	0.039369
AC004704.1	DRD5	0.305305	3.11979e-07	0.028321
AC139718.2	DRD5	0.324295	4.97926e-08	0.028321
AL158835.1	NRG1	-0.361078	9.7737e-10	0.0436434
LINC00327	SIGLEC9	0.316353	1.08956e-07	0.0484935
LINC02195	SIGLEC9	0.317296	9.94e-08	0.0484935
LINC00426	SIGLEC9	0.472065	2.16789e-16	0.0484935
AC009093.1	SIGLEC9	0.416668	9.18274e-13	0.0484935
LINC00567	SIGLEC9	0.377351	1.45238e-10	0.0484935
AC134312.2	SIGLEC9	0.334777	1.71073e-08	0.0484935
AC009093.2	SIGLEC9	0.366595	5.18252e-10	0.0484935
AC138512.1	SIGLEC9	0.410822	2.03495e-12	0.0484935
AC134312.5	SIGLEC9	0.328529	3.24984e-08	0.0484935
LINC00922	SIGLEC9	0.317004	1.02265e-07	0.0484935
AC006441.4	SIGLEC9	0.307259	2.59802e-07	0.0484935
AC011287.1	MTSS1	0.303644	3.64068e-07	0.0297247
LINC02067	MTSS1	-0.333125	2.02981e-08	0.0383214
LINC00964	MTSS1	0.487364	1.63285e-17	0.0177268
AC100858.2	MTSS1	0.372932	2.46325e-10	0.0177268
AC100858.3	MTSS1	0.397282	1.21209e-11	0.0177268
AL158835.1	FLRT3	-0.353485	2.29498e-09	0.0424026
AC109347.2	FLRT3	-0.305776	2.98542e-07	0.0424026
LINC00426	RBPJ	0.347626	4.36712e-09	0.00216221
AC079209.1	RBPJ	0.356396	1.65885e-09	0.0182632
LINC00567	RBPJ	0.396647	1.31534e-11	0.00216221
AC012313.5	RBPJ	0.370469	3.29539e-10	0.0060177
AC006033.2	RBPJ	0.352446	2.57472e-09	0.0362362
PART1	PDGFB	-0.305313	3.11749e-07	0.0022613
AC112721.2	PDGFB	0.442848	2.14237e-14	0.0110973
FO393418.1	PDGFB	0.33005	2.78352e-08	0.0139615
AL589684.1	PDGFB	0.311872	1.67796e-07	0.0022613
AC012462.1	PDGFB	0.44343	1.96322e-14	0.0110973
AL157702.2	PDGFB	0.380336	1.01196e-10	0.0022613
LINC01429	PDGFB	0.45408	3.85869e-15	0.00405993
MIR181A1HG	PDGFB	0.308592	2.29165e-07	0.00384198
AC108463.2	PDGFB	0.456625	2.59401e-15	0.0110973
AC104461.1	PDGFB	0.3595	1.16924e-09	0.00384198
LINC01614	PDGFB	0.313658	1.41381e-07	0.0110973
AL158166.2	PDGFB	0.323141	5.58711e-08	0.00124225
LINC00327	PDGFB	0.356864	1.57405e-09	0.00110423
AL162727.1	PDGFB	0.488409	1.36183e-17	0.0022613
AC073115.2	PDGFB	0.387045	4.43195e-11	0.0022613
LINC02257	PDGFB	0.371884	2.78878e-10	0.00384198
LINC00973	PDGFB	0.328512	3.25548e-08	0.00772261
AC096888.1	PDGFB	0.382017	8.24325e-11	0.00772261
AC015909.1	PDGFB	0.442047	2.41518e-14	0.00110423
AC079921.2	PDGFB	0.336244	1.46839e-08	0.00616523
AC034199.1	PDGFB	0.333151	2.02446e-08	0.0022613
LINC01969	PDGFB	0.434417	7.44564e-14	0.00110423
AC091979.1	PDGFB	0.359385	1.18457e-09	0.0022613
AP002989.1	PDGFB	0.377741	1.38571e-10	0.00336609
AC124276.2	PDGFB	0.305674	3.01399e-07	0.00336609
AC011595.2	PDGFB	0.331459	2.40956e-08	0.00124225
LINC02392	PDGFB	0.310079	1.9906e-07	0.00124225
AC090877.2	PDGFB	0.348546	3.95072e-09	0.00405993
AC103740.2	PDGFB	0.383663	6.73536e-11	0.00405993
AC009093.1	PDGFB	0.526512	1.17273e-20	0.00110423
AC134312.2	PDGFB	0.46383	8.27426e-16	0.00110423
AC009093.2	PDGFB	0.496352	3.36109e-18	0.00110423
AL512274.1	PDGFB	-0.3351	1.65419e-08	0.0022613
AC124312.3	PDGFB	0.318489	8.84564e-08	0.00405993
AC099786.3	PDGFB	0.336867	1.37578e-08	0.00384198
AC134312.5	PDGFB	0.463952	8.11313e-16	0.00110423
AL359694.2	PDGFB	0.302704	3.97178e-07	0.0022613
LINC02560	PDGFB	-0.388089	3.89079e-11	0.00405993
SPACA6P-AS	PDGFB	0.301758	4.33388e-07	0.00405993
Z99289.2	PDGFB	0.327694	3.53689e-08	0.0022613
LINC01050	PDGFB	0.407992	2.97453e-12	0.00110423
CASC15	PDGFB	0.512724	1.67051e-19	0.0022613
AL590438.1	PDGFB	0.45336	4.31535e-15	0.00384198
LINC00336	ADAM2	0.573692	4.96301e-25	0.0026152
LINC02418	ADAM2	0.439052	3.76995e-14	0.00491361
AC019155.2	ADAM2	0.443434	1.96199e-14	0.0026152
AC044784.1	ADAM2	0.406719	3.52431e-12	0.00491361
LINC00297	ADAM2	0.34269	7.43356e-09	0.0302588
LINC01627	ADAM2	0.397505	1.1777e-11	0.0026152
LINC02262	ADAM2	0.424431	3.11639e-13	0.00490526
AL662890.1	ADAM2	0.312941	1.51469e-07	0.0026152
AC092637.1	ADAM2	0.336746	1.3933e-08	0.0026152
LINC00705	ADAM2	0.306094	2.89805e-07	0.00491361
AL583804.1	ADAM2	0.609608	7.26618e-29	0.00137731
C9orf135-AS1	ADAM2	0.494693	4.51511e-18	0.0026152
AL390838.1	ADAM2	0.412924	1.53125e-12	0.0026152
AC003087.1	ADAM2	0.482512	3.7599e-17	0.0026152
AL023755.1	ADAM2	0.521814	2.93902e-20	0.00792692
LINC00382	ADAM2	0.493183	5.89949e-18	0.0302588
AC016877.1	ADAM2	0.44366	1.8966e-14	0.00137731
LINC00400	ADAM2	0.302341	4.10709e-07	0.0302588
LINC01435	ADAM2	0.37279	2.50518e-10	0.00491361
LINC01972	ADAM2	0.318766	8.60905e-08	0.0404931
AL627443.1	ADAM2	0.407692	3.09598e-12	0.0026152
LINC01698	ADAM2	0.388463	3.71323e-11	0.00137731
AC004895.1	ADAM2	0.497884	2.55521e-18	0.0026152
BPESC1	ADAM2	0.548989	1.17978e-22	0.0404931
AL353764.1	ADAM2	0.343315	6.95288e-09	0.0026152
AL358876.2	ADAM2	0.316476	1.0766e-07	0.00137731
AL606534.4	ADAM2	0.519356	4.72555e-20	0.00137731
LINC02093	ADAM2	0.325118	4.58557e-08	0.0302588
TMEM212-AS1	ADAM2	0.469879	3.10427e-16	0.0404931
LINC02092	ADAM2	0.383637	6.75653e-11	0.0302588
AL136099.1	ADAM2	0.346687	4.83532e-09	0.0026152
LINC01067	ADAM2	0.626195	8.31501e-31	0.0302588
AL355340.1	ADAM2	0.357686	1.43507e-09	0.00491361
LINC02087	ADAM2	0.493133	5.95127e-18	0.0302588
AL512649.2	ADAM2	0.51788	6.27423e-20	0.0026152
AL139130.1	ADAM2	0.412255	1.67659e-12	0.00137731
AL592435.2	ADAM2	0.331632	2.36726e-08	0.00137731
LINC02023	ADAM2	0.692026	8.18395e-40	0.0404931
LINC02271	ADAM2	0.562583	6.14923e-24	0.00490526
AC078980.1	ADAM2	0.50363	9.0283e-19	0.0404931
RNF139-AS1	ADAM2	0.314968	1.24606e-07	0.00137731
P4HA3-AS1	ADAM2	0.437198	4.95576e-14	0.00792692
AC113355.1	ADAM2	0.33674	1.39419e-08	0.0026152
AC018781.1	ADAM2	0.424979	2.88441e-13	0.00137731
LINC02071	ADAM2	0.613353	2.71012e-29	0.0302588
LINC02216	ADAM2	0.65517	1.71004e-34	0.0026152
LINC02225	ADAM2	0.313186	1.4795e-07	0.0026152
AC097480.1	ADAM2	0.301379	4.48767e-07	0.00490526
AC093766.1	ADAM2	0.369146	3.84897e-10	0.00490526
AC109927.2	ADAM2	0.416431	9.48651e-13	0.00490526
AC093893.1	ADAM2	0.301266	4.53452e-07	0.00490526
AC074254.1	ADAM2	0.406238	3.75696e-12	0.00490526
LINC02497	ADAM2	0.308698	2.26881e-07	0.00490526
LINC02214	ADAM2	0.393527	1.96015e-11	0.0026152
AC008667.3	ADAM2	0.316658	1.05771e-07	0.0026152
AC113391.2	ADAM2	0.551851	6.40555e-23	0.0026152
AC055717.1	ADAM2	0.494118	5.00011e-18	0.00491361
AC073848.1	ADAM2	0.300063	5.06331e-07	0.00490526
AC079054.1	ADAM2	0.438509	4.08518e-14	0.00137731
AC084116.3	ADAM2	0.401326	7.17364e-12	0.00137731
AC090987.1	ADAM2	0.620254	4.2521e-30	0.00137731
AC105999.2	ADAM2	0.365306	6.01715e-10	0.00137731
AP003472.1	ADAM2	0.306981	2.66692e-07	0.00137731
AC090592.1	ADAM2	0.417386	8.31944e-13	0.00792692
AC109635.2	ADAM2	0.406896	3.44232e-12	0.00792692
AC024475.3	ADAM2	0.50578	6.0858e-19	0.00792692
AC024475.4	ADAM2	0.407294	3.26478e-12	0.00792692
AC013762.1	ADAM2	0.386631	4.66588e-11	0.00792692
LINC00273	ADAM2	0.332095	2.25708e-08	0.0302588
TMEM132D-AS2	ADAM2	0.334081	1.83873e-08	0.00491361
LINC02378	ADAM2	0.407622	3.12495e-12	0.00491361
AC125603.1	ADAM2	0.499467	1.92197e-18	0.00491361
LINC02464	ADAM2	0.348908	3.79807e-09	0.00491361
LINC02281	ADAM2	0.35627	1.68247e-09	0.0302588
AC073573.1	ADAM2	0.461784	1.14772e-15	0.00491361
LINC02394	ADAM2	0.346937	4.70654e-09	0.00491361
AC079384.1	ADAM2	0.490923	8.78016e-18	0.00491361
AC004817.1	ADAM2	0.390272	2.95908e-11	0.0302588
AL359238.1	ADAM2	0.383891	6.54849e-11	0.0302588
AL139317.1	ADAM2	0.354962	1.94736e-09	0.0302588
AL132719.1	ADAM2	0.338046	1.21573e-08	0.0302588
AL583810.2	ADAM2	0.504452	7.7668e-19	0.0302588
LINC02314	ADAM2	0.457858	2.13724e-15	0.0302588
LINC2194	ADAM2	0.420562	5.35842e-13	0.0302588
AC099518.1	ADAM2	0.327806	3.49695e-08	0.0302588
AC093536.2	ADAM2	0.668187	2.76117e-36	0.0302588
LINC01572	ADAM2	0.329303	3.0038e-08	0.0302588
AL031123.2	ADAM2	0.38823	3.82264e-11	0.0026152
AC102797.1	ADAM2	0.315188	1.21979e-07	0.0167361
AC105430.1	ADAM2	0.450857	6.35167e-15	0.0302588
LINC01355	ADAM2	0.415488	1.07956e-12	0.00137731
AC092337.1	ADAM2	0.55309	4.90841e-23	0.0302588
AC092138.2	ADAM2	0.332345	2.1997e-08	0.0302588
AC004148.1	ADAM2	0.341831	8.14662e-09	0.0302588
AP005209.1	ADAM2	0.562668	6.03531e-24	0.0167361
AC068512.1	ADAM2	0.434776	7.06567e-14	0.0302588
AP005271.1	ADAM2	0.338728	1.1316e-08	0.0167361
AP006219.1	ADAM2	0.53761	1.26365e-21	0.0167361
LINC02080	ADAM2	0.375843	1.74085e-10	0.0302588
AC090621.1	ADAM2	0.381039	9.28911e-11	0.0167361
AC004223.2	ADAM2	0.59065	8.8076e-27	0.0302588
AC015911.9	ADAM2	0.35082	3.08008e-09	0.0302588
AC016773.1	ADAM2	0.348007	4.18981e-09	0.00490526
AC012213.4	ADAM2	0.449698	7.58819e-15	0.00137731
AL031281.2	ADAM2	0.401866	6.68494e-12	0.00137731
AL136162.1	ADAM2	0.316532	1.07074e-07	0.0026152
AC016877.3	ADAM2	0.304995	3.21103e-07	0.00137731
AL024498.1	ADAM2	0.345256	5.64444e-09	0.0026152
AL645940.1	ADAM2	0.386761	4.59098e-11	0.0026152
AL138831.2	ADAM2	0.378183	1.31372e-10	0.0026152
AL133255.1	ADAM2	0.354571	2.03396e-09	0.0026152
AL160408.5	ADAM2	0.386486	4.75091e-11	0.00137731
AL138916.2	ADAM2	0.403212	5.60327e-12	0.0026152
AL021807.1	ADAM2	0.437403	4.80885e-14	0.0026152
AC018648.1	ADAM2	0.342794	7.35121e-09	0.0026152
AL133215.2	ADAM2	0.379244	1.15554e-10	0.00491361
AP005432.2	ADAM2	0.376933	1.52748e-10	0.0167361
AC093788.1	ADAM2	0.370925	3.12322e-10	0.00490526
LINC00601	WNT4	-0.313852	1.3877e-07	0.0426292
DUBR	WNT4	-0.304008	3.52003e-07	0.0492273
LINC02408	SPON2	0.330412	2.68247e-08	0.0279826
LINC01429	SPON2	0.352126	2.66757e-09	0.00642115
AL109924.2	SPON2	0.338915	1.10949e-08	0.0377461
LINC02257	SPON2	0.347581	4.38876e-09	0.0189907
LINC01969	SPON2	0.331431	2.41644e-08	0.00233253
AC011595.2	SPON2	0.328892	3.13203e-08	0.0279826
AC090877.2	SPON2	0.328736	3.1823e-08	0.00642115
AC009093.1	SPON2	0.449	8.44389e-15	0.00233253
AC134312.2	SPON2	0.528189	8.41988e-21	0.00233253
AC009093.2	SPON2	0.433617	8.36473e-14	0.00233253
AC099786.3	SPON2	0.382315	7.9479e-11	0.0189907
AC134312.5	SPON2	0.527999	8.74256e-21	0.00233253
AL359694.2	SPON2	0.302017	4.23159e-07	0.0377461
AC044798.2	SPON2	0.335083	1.65711e-08	0.00233253
CASC15	SPON2	0.411551	1.8443e-12	0.0377461
AL590438.1	SPON2	0.41232	1.6619e-12	0.0189907
AL365203.2	SPON2	0.323818	5.22271e-08	0.0279826
LINC01361	DGCR2	0.30018	5.00929e-07	0.0253985
AC004542.1	DGCR2	0.374749	1.98433e-10	0.0369767
AC004542.2	DGCR2	0.354819	1.97849e-09	0.0369767
AL162727.1	ADAM9	0.353915	2.18787e-09	0.00239023
LINC01605	ADAM9	0.401417	7.08851e-12	0.00125159
AC091182.2	ADAM9	0.410947	2.00089e-12	0.00125159
SNHG9	ADAM9	-0.367988	4.40694e-10	0.0285064
AC092171.4	ADAM9	-0.357538	1.45914e-09	0.00239023
AL078644.2	ADAM9	0.333152	2.02407e-08	0.00125159
AC010997.5	ADAM9	-0.335951	1.51388e-08	0.00452061
AL359853.2	MAP2K1	0.336845	1.37898e-08	0.0447728
AC138466.1	EPHA8	0.442932	2.11543e-14	0.0467869
AL158211.2	EPHA8	0.384444	6.11707e-11	0.0467869
AL158211.4	EPHA8	0.367387	4.72665e-10	0.0467869
LINC02408	SOX17	0.324818	4.72526e-08	0.0260571
BX255923.1	SOX17	0.404592	4.67186e-12	0.0149226
AL591468.1	SOX17	0.301558	4.4144e-07	0.0149226
AL162414.1	SOX17	0.333615	1.92955e-08	0.0149226
AC004947.1	SOX17	0.502528	1.10383e-18	0.0149226
LINC00996	SOX17	0.343278	6.98011e-09	0.0149226
LINC02147	SOX17	0.303176	3.80222e-07	0.0149226
AC104211.2	SOX17	0.319864	7.72925e-08	0.00842517
AC091563.1	SOX17	0.476957	9.61653e-17	0.00842517
AC099786.3	SOX17	0.351909	2.73203e-09	0.00842517
AL590438.1	SOX17	0.335739	1.5478e-08	0.00842517
AC006033.2	SOX17	0.322029	6.24055e-08	0.0149226
LINC02195	SIGLEC10	0.525607	1.40136e-20	0.0451621
LINC00426	SIGLEC10	0.683157	1.84036e-38	0.0451621
LINC00567	SIGLEC10	0.36619	5.43157e-10	0.0451621
AC092368.3	SIGLEC10	0.324012	5.12225e-08	0.0451621
BX255923.1	FZD4	0.419802	5.95543e-13	0.0443354
AL591468.1	FZD4	0.313119	1.48912e-07	0.0443354
AL157702.2	FZD4	0.307612	2.51336e-07	0.0443354
AL162414.1	FZD4	0.313431	1.4451e-07	0.0443354
SNHG15	FZD4	-0.300503	4.86324e-07	0.0443354
AC004947.1	FZD4	0.436558	5.44452e-14	0.0443354
AL162727.1	FZD4	0.331133	2.49145e-08	0.0443354
LINC00996	FZD4	0.333864	1.88049e-08	0.0443354
AC122719.1	FZD4	0.310435	1.92437e-07	0.0443354
CASC15	FZD4	0.358946	1.24498e-09	0.0443354
AC006033.2	FZD4	0.401024	7.46162e-12	0.0443354
AL591468.1	ITGA4	0.45123	5.99734e-15	0.0180489
LINC00623	ITGA4	0.363851	7.11625e-10	0.0253985
AL162414.1	ITGA4	0.387466	4.20539e-11	0.0180489
SLC2A1-AS1	ITGA4	-0.315833	1.14594e-07	0.0253985
RFX3-AS1	ITGA4	0.349182	3.6858e-09	0.0180489
SNHG15	ITGA4	-0.382461	7.80672e-11	0.0180489
LINC00996	ITGA4	0.424598	3.04346e-13	0.0180489
AC034199.1	ITGA4	0.389098	3.42924e-11	0.0180489
AC079209.1	ITGA4	0.422815	3.91131e-13	0.0253985
AC099786.3	ITGA4	0.333029	2.04999e-08	0.0253985
AL590438.1	ITGA4	0.412577	1.60515e-12	0.0253985
AC006033.2	ITGA4	0.530054	5.81084e-21	0.0180489
LINC02195	SIGLEC14	0.341841	8.13753e-09	0.0389261
LINC00426	SIGLEC14	0.520203	4.01427e-20	0.0389261
LINC00567	SIGLEC14	0.32782	3.49225e-08	0.0389261
AC138512.1	SIGLEC14	0.324427	4.9143e-08	0.0389261
AL591468.1	ADAMDEC1	0.574869	3.77972e-25	0.0337962
AL162414.1	ADAMDEC1	0.534039	2.61116e-21	0.0337962
SLC2A1-AS1	ADAMDEC1	-0.351376	2.89736e-09	0.0202459
AL592431.1	ADAMDEC1	0.33107	2.50763e-08	0.0202459
LINC00996	ADAMDEC1	0.572092	7.17321e-25	0.0337962
AC034199.1	ADAMDEC1	0.350032	3.35842e-09	0.0337962
LINC01094	ADAMDEC1	0.315456	1.18862e-07	0.0471185
AC079209.1	ADAMDEC1	0.346527	4.91998e-09	0.0202459
AL590438.1	ADAMDEC1	0.317695	9.56024e-08	0.0202459
AC006033.2	ADAMDEC1	0.647757	1.63859e-33	0.0337962
OGFRP1	PRPF40A	0.338168	1.20034e-08	0.0415023
LINC01123	PRPF40A	0.350887	3.05775e-09	0.0417643
AC114763.1	PRPF40A	0.303241	3.7793e-07	0.0417643
AL357153.2	PRPF40A	0.329412	2.97058e-08	0.0178792
AL137191.1	PRPF40A	0.313285	1.46547e-07	0.0127262
LINC01572	PRPF40A	0.300932	4.67574e-07	0.0127262
AC007639.1	PRPF40A	0.313948	1.37489e-07	0.0127262
AC004542.1	PRPF40A	0.447935	9.93352e-15	0.0415023
AC110769.2	PRPF40A	0.324076	5.08951e-08	0.0417643
AL161668.3	TNXB	0.487911	1.4851e-17	0.0362661
AC112721.2	HAS2	0.380536	9.87635e-11	0.0241212
AC012462.1	HAS2	0.353939	2.18214e-09	0.0241212
LINC01776	HAS2	0.320881	6.99154e-08	0.0175015
MIR181A1HG	HAS2	0.319443	8.05604e-08	0.0175015
AC108463.2	HAS2	0.400936	7.54776e-12	0.0241212
LINC01614	HAS2	0.384873	5.80162e-11	0.0241212
AL162727.1	HAS2	0.381649	8.62247e-11	0.0295227
LINC00941	HAS2	0.367121	4.87496e-10	0.0494186
AC096888.1	HAS2	0.402262	6.34639e-12	0.0380785
LINC01060	HAS2	0.305211	3.14714e-07	0.0437
LINC01179	HAS2	0.363691	7.24805e-10	0.0437
AC034199.1	HAS2	0.358008	1.38404e-09	0.0295227
AC037486.1	HAS2	0.351761	2.77699e-09	0.0175015
AP002989.1	HAS2	0.423615	3.49553e-13	0.0171894
LINC02454	HAS2	0.303394	3.72596e-07	0.0494186
AL590438.1	HAS2	0.339717	1.0195e-08	0.0175015
AL158835.1	HEY1	0.318483	8.85164e-08	0.0471185
EPB41L4A-AS1	HEY1	0.377612	1.40756e-10	0.0337962
AC005537.1	HEY1	0.300505	4.86251e-07	0.0337962
AL122034.1	HEY1	0.311219	1.78599e-07	0.0337962
BARX1-AS1	HEY1	0.388603	3.64876e-11	0.0337962
AC004920.1	HEY1	0.32383	5.21653e-08	0.0337962
AC084864.1	HEY1	0.345748	5.35245e-09	0.0337962
LINC01574	HEY1	0.385284	5.51414e-11	0.0337962
AC106795.3	HEY1	0.333205	2.01315e-08	0.0337962
LINC02163	HEY1	0.349103	3.71795e-09	0.0337962
AC012625.1	HEY1	0.307664	2.50114e-07	0.0337962
LINC02544	HEY1	0.350817	3.08137e-09	0.0337962
AL512274.1	HEY1	-0.324535	4.86115e-08	0.0337962
AL591222.1	HEY1	0.403155	5.64544e-12	0.0337962
AL359694.2	HEY1	0.328586	3.23101e-08	0.0337962
CASC15	HEY1	0.408095	2.93405e-12	0.0337962
AL138831.2	HEY1	0.366177	5.44002e-10	0.0337962
Z97832.2	HEY1	0.421714	4.56345e-13	0.0337962
AC092171.4	HEY1	0.337903	1.23414e-08	0.0337962
AC073335.2	HEY1	0.311672	1.71045e-07	0.0337962
AC102953.2	HEY1	0.350961	3.03298e-09	0.0337962
LINC00327	MYBPC2	0.416059	9.98285e-13	0.0451621
LINC02087	SPACA4	0.334456	1.76871e-08	0.0419734
SNHG9	SPACA4	0.333048	2.04597e-08	0.0419734
AC126763.1	SPACA4	0.333692	1.91433e-08	0.0419734
AL583810.1	SPACA4	0.329236	3.02432e-08	0.0419734
LINC01269	SPACA4	0.363301	7.58027e-10	0.0419734
AL583810.2	SPACA4	0.322446	5.98757e-08	0.0419734
AC007342.5	SPACA4	0.331647	2.3634e-08	0.0419734
AC037487.1	SPACA4	0.405455	4.16801e-12	0.0419734
AL356740.1	SPACA4	0.335763	1.5439e-08	0.0419734
AC138512.1	FPR2	0.312127	1.63759e-07	0.0451621
AC068025.2	FPR2	0.317361	9.8768e-08	0.0451621

## Sheet: Tumor Promoting Inflammation
lnc	gene	cor_value	cor_p	fisher
AL158835.1	PVR	-0.305147	3.16612e-07	0.0427083
AC009720.1	PVR	0.334521	1.75681e-08	0.0332506
LINC02081	PVR	0.411264	1.91702e-12	0.0332506
LINC02195	KIR2DL4	0.607989	1.10859e-28	0.0484935
LINC00426	KIR2DL4	0.482154	3.99703e-17	0.0484935
AC007611.1	KIR2DL4	-0.35159	2.83002e-09	0.0484935
LINC00426	KIR3DL1	0.323605	5.33463e-08	0.0484935
AL591468.1	ITGA4	0.45123	5.99734e-15	0.0180489
LINC00623	ITGA4	0.363851	7.11625e-10	0.0253985
AL162414.1	ITGA4	0.387466	4.20539e-11	0.0180489
SLC2A1-AS1	ITGA4	-0.315833	1.14594e-07	0.0253985
RFX3-AS1	ITGA4	0.349182	3.6858e-09	0.0180489
SNHG15	ITGA4	-0.382461	7.80672e-11	0.0180489
LINC00996	ITGA4	0.424598	3.04346e-13	0.0180489
AC034199.1	ITGA4	0.389098	3.42924e-11	0.0180489
AC079209.1	ITGA4	0.422815	3.91131e-13	0.0253985
AC099786.3	ITGA4	0.333029	2.04999e-08	0.0253985
AL590438.1	ITGA4	0.412577	1.60515e-12	0.0253985
AC006033.2	ITGA4	0.530054	5.81084e-21	0.0180489
