# Supplementary material for: Identification of cancer hallmark‐associated gene and lncRNA cooperative regulation pairs and dictate lncRNA roles in oral squamous cell carcinoma
Source: J Cell Mol Med. 2020 Mar 23;24(9):5213–23. doi: 10.1111/jcmm.15174 (PMC7205782; doi:10.1111/jcmm.15174)
Supplement: Supplementary file 4 — Table S3 [file JCMM-24-5213-s004.xlsx]

## Sheet: Insensitivity to Antigrowth Sig
Table S2: Network for common GLCRPs.
lncRNA	Gene
AL731563.3	MAP2K7
AC069544.1	MAP2K7
AC008124.1	MAP2K7
BX255923.1	ADCY2
PGM5P4-AS1	ADCY2
AC004947.1	ADCY2
LINC01135	ADCY2
LINC00957	ADCY2
LINC02257	ADCY2
LINC02447	ADCY2
AC104825.1	ADCY2
AC091563.1	ADCY2
AC116036.2	ADCY2
LINC00467	RAN
LINC01356	RAN
AL390729.1	RAN
AC104825.1	RAN
AC099786.3	RAN
AL591468.1	RAC2
LINC00460	RAC2
LINC01934	RAC2
LINC02195	RAC2
LINC00426	RAC2
AC017002.3	RAC2
LINC00996	RAC2
AC034199.1	RAC2
AC079209.1	RAC2
AC008083.2	RAC2
AC004585.1	RAC2
LINC02560	RAC2
AC006033.2	RAC2
AC008124.1	RAC2
LINC02195	FPR3
LINC00426	FPR3
SNHG9	FPR3
AC009093.1	FPR3
LINC00567	FPR3
AC138512.1	FPR3
AC068025.2	FPR3
LINC00336	FGF20
AC090921.1	FGF20
AC019155.2	FGF20
LINC00240	FGF20
AC092637.1	FGF20
C9orf135-AS1	FGF20
LINC01772	FGF20
AL390838.1	FGF20
AC073486.1	FGF20
AC003087.1	FGF20
AC004895.1	FGF20
AL136985.1	FGF20
LINC00575	FGF20
AL122034.1	FGF20
AL353764.1	FGF20
LINC01648	FGF20
LINC01675	FGF20
AL590705.2	FGF20
AC007349.3	FGF20
AL136099.1	FGF20
AL139130.1	FGF20
AC113391.1	FGF20
AC113355.1	FGF20
LINC01574	FGF20
AC008885.2	FGF20
AC026414.1	FGF20
AC096711.1	FGF20
LINC02216	FGF20
LINC02225	FGF20
AC093857.1	FGF20
AC074344.2	FGF20
AC008525.1	FGF20
AC109927.2	FGF20
LINC01182	FGF20
AC016687.2	FGF20
LINC02214	FGF20
AC008667.3	FGF20
AC113391.2	FGF20
AC096711.3	FGF20
AC026904.2	FGF20
AC079054.1	FGF20
LINC00599	FGF20
AC023202.1	FGF20
AC103831.1	FGF20
LINC02365	FGF20
AC091563.1	FGF20
AC117373.1	FGF20
AC034229.2	FGF20
LINC01355	FGF20
AL359881.1	FGF20
AL513327.3	FGF20
AC016773.1	FGF20
AC010719.1	FGF20
AL078605.1	FGF20
AL359504.2	FGF20
AC103724.4	FGF20
AC034229.3	FGF20
AL024498.1	FGF20
AL451050.2	FGF20
AL645940.1	FGF20
AL138831.2	FGF20
AL133255.1	FGF20
Z97832.2	FGF20
AL138916.2	FGF20
AC104117.5	FGF20
AC109347.2	FGF20
AC092171.4	FGF20
AC102953.2	FGF20
AC090877.2	F2RL3
LINC01315	TLR6
LINC00426	TLR6
LINC00567	TLR6
AC004542.1	TLR6
AL158835.1	FGF17
EPB41L4A-AS1	FGF17
LINC00240	FGF17
LINC01772	FGF17
AL353764.1	FGF17
AL021154.1	FGF17
AC007349.3	FGF17
AL139412.1	FGF17
RNF139-AS1	FGF17
LINC02447	FGF17
LINC01574	FGF17
AC126768.2	FGF17
AC008885.2	FGF17
AC096711.1	FGF17
AC008467.1	FGF17
AC106795.3	FGF17
AC012625.1	FGF17
AC096711.3	FGF17
AC099499.1	FGF17
AC026904.2	FGF17
AC004080.2	FGF17
AL390728.6	FGF17
AC034229.2	FGF17
AL591222.1	FGF17
AL359694.2	FGF17
AC012213.3	FGF17
AL359881.1	FGF17
AL670729.3	FGF17
AL513327.3	FGF17
AC016773.1	FGF17
AC010719.1	FGF17
AL078605.1	FGF17
AL109936.2	FGF17
AL359504.2	FGF17
AC008875.1	FGF17
AL080317.2	FGF17
AL031281.2	FGF17
AC103724.4	FGF17
AC021321.1	FGF17
AC034229.3	FGF17
AL365181.2	FGF17
AL024498.1	FGF17
CASC15	FGF17
AL451050.2	FGF17
AL645940.1	FGF17
AL138831.2	FGF17
AL133255.1	FGF17
Z97832.2	FGF17
AC109347.2	FGF17
AC092171.4	FGF17
AC073335.2	FGF17
AC102953.2	FGF17
AC093788.1	FGF17
LINC00384	FLT3LG
LINC02195	FLT3LG
LINC00426	FLT3LG
AC136443.3	FLT3LG
LINC02328	FLT3LG
AC060766.4	FLT3LG
BX255923.1	TRIM55
AC004947.1	TRIM55
LINC00957	TRIM55
AC009720.1	GRK4
AP003438.1	GRK4
AL591468.1	RIPK2
LINC00973	RIPK2
DUBR	RIPK2
LINC00958	RIPK2
LINC01106	DFFA
LINC01123	DFFA
AC009502.1	DFFA
AC114763.1	DFFA
AC012442.1	DFFA
AC007879.3	DFFA
BX255923.1	NOSTRIN
LINC02090	NOSTRIN
LINC00384	NOSTRIN
LINC00327	NOSTRIN
AC004947.1	NOSTRIN
LINC00463	NOSTRIN
LINC00426	NOSTRIN
LINC00996	NOSTRIN
LINC02147	NOSTRIN
AC079209.1	NOSTRIN
AC091563.1	NOSTRIN
AC009093.2	NOSTRIN
AC009120.3	NOSTRIN
AC015908.2	NOSTRIN
AC015908.3	NOSTRIN
AC037487.1	NOSTRIN
AC006441.4	NOSTRIN
AL356740.1	NOSTRIN
AC135012.2	NOSTRIN
AL109936.2	NOSTRIN
Z97832.2	NOSTRIN
AC084018.1	NOSTRIN
MIR4435-2HG	INHA
LINC02195	KIR2DL4
LINC00426	KIR2DL4
AC007611.1	KIR2DL4
LINC00943	SIRPG
AL591468.1	SIRPG
AC007036.1	SIRPG
AL162414.1	SIRPG
SLC2A1-AS1	SIRPG
AC011287.1	SIRPG
RFX3-AS1	SIRPG
LINC00384	SIRPG
LINC02195	SIRPG
LINC00426	SIRPG
LINC00996	SIRPG
AC026904.2	SIRPG
AC079209.1	SIRPG
AC131009.1	SIRPG
LINC02446	SIRPG
LINC00944	SIRPG
LINC02416	SIRPG
AC008083.2	SIRPG
LINC00567	SIRPG
AC007611.1	SIRPG
AC015911.2	SIRPG
AC006033.2	SIRPG
MIR99AHG	SOX4
LINC01315	SOX4
PWAR6	SOX4
LINC00663	SOX4
LINC02560	SOX4
LINC01356	KIF13B
AL390729.1	KIF13B
AL138916.1	KIF13B
AL035446.1	KIF13B
ELFN1-AS1	KIF13B
PVT1	KIF13B
AL512274.1	KIF13B
AL162413.1	KIF13B
RNF139-AS1	STK3
AC026250.1	STK3
LINC01592	STK3
AC083843.3	STK3
AP003469.4	STK3
AC011978.2	STK3
AC016877.3	STK3
AL078644.2	STK3
LINC00330	PLAUR
AC009093.1	PLAUR
AC092368.3	PLAUR
AC037487.1	PLAUR
LINC01050	PLAUR
LINC01356	PXN
AL390729.1	PXN
LINC01776	PXN
AC104461.1	PXN
LINC01704	PXN
LINC01179	PXN
AC104825.1	PXN
AC022915.3	PXN
AF131215.7	PXN
AC109347.2	PXN
AL078644.2	PXN
AL590644.1	GNRH1
AL158835.1	GNRH1
EPB41L4A-AS1	GNRH1
LINC00240	GNRH1
AL583804.1	GNRH1
LINC01772	GNRH1
AL513329.1	GNRH1
AL023755.1	GNRH1
AC016877.1	GNRH1
MIRLET7DHG	GNRH1
AC004895.1	GNRH1
SNHG15	GNRH1
AL353764.1	GNRH1
AL592309.2	GNRH1
AL512649.2	GNRH1
FOXD2-AS1	GNRH1
LINC02271	GNRH1
RNF139-AS1	GNRH1
AC111194.1	GNRH1
AC096711.1	GNRH1
AC008467.1	GNRH1
LINC02216	GNRH1
AC025176.1	GNRH1
LINC02497	GNRH1
LINC02214	GNRH1
AC096711.3	GNRH1
AP003354.1	GNRH1
AC078906.1	GNRH1
AC091185.1	GNRH1
AC090987.1	GNRH1
AC083843.3	GNRH1
AL390728.6	GNRH1
AC098657.2	GNRH1
AC034229.2	GNRH1
AL591848.3	GNRH1
LINC01355	GNRH1
AC011978.2	GNRH1
AL359694.2	GNRH1
AC012213.3	GNRH1
AL158152.1	GNRH1
AL359881.1	GNRH1
AL670729.3	GNRH1
AL513327.3	GNRH1
AC016773.1	GNRH1
AC010719.1	GNRH1
AL078605.1	GNRH1
AL109936.2	GNRH1
AL359504.2	GNRH1
Z98200.1	GNRH1
AC008875.1	GNRH1
AL080317.2	GNRH1
AC012213.4	GNRH1
AL031281.2	GNRH1
AC103724.4	GNRH1
AC021321.1	GNRH1
AC034229.3	GNRH1
AC010245.2	GNRH1
AL365181.2	GNRH1
AL512413.1	GNRH1
AL024498.1	GNRH1
AL451050.2	GNRH1
AL645940.1	GNRH1
AL138831.2	GNRH1
AL133255.1	GNRH1
AL160408.5	GNRH1
Z97832.2	GNRH1
AL021807.1	GNRH1
AC109347.2	GNRH1
AC018648.1	GNRH1
AC092171.4	GNRH1
AC073335.2	GNRH1
AC102953.2	GNRH1
AC093788.1	GNRH1
LINC00467	RANBP1
FLVCR1-AS1	RANBP1
AL158835.1	RANBP1
EPB41L4A-AS1	RANBP1
LINC00240	RANBP1
NUP50-AS1	RANBP1
SNHG15	RANBP1
LINC01503	RANBP1
Z83851.1	RANBP1
AL021154.1	RANBP1
LINC00896	RANBP1
AL139412.1	RANBP1
FOXD2-AS1	RANBP1
AP000251.1	RANBP1
LINC01410	RANBP1
AC126768.2	RANBP1
CASC11	RANBP1
PVT1	RANBP1
LINC01094	RANBP1
AC004080.2	RANBP1
AC027031.2	RANBP1
SNHG9	RANBP1
AC136443.3	RANBP1
VASH1-AS1	RANBP1
AL132712.1	RANBP1
AL359397.2	RANBP1
AL137191.1	RANBP1
AC084757.2	RANBP1
AC104316.2	RANBP1
AL390728.6	RANBP1
AL353719.1	RANBP1
AL031705.1	RANBP1
AC090377.1	RANBP1
AC004221.1	RANBP1
AC008750.7	RANBP1
AC008764.6	RANBP1
AC091057.3	RANBP1
AC016773.1	RANBP1
AL162413.1	RANBP1
AC010719.1	RANBP1
AL359504.2	RANBP1
AC069544.1	RANBP1
AL022324.3	RANBP1
AC092171.4	RANBP1
PACERR	RANBP1
AL133215.2	RANBP1
Z82243.1	RANBP1
Z83851.2	RANBP1
AL008582.1	RANBP1
AC009720.1	BCAM
LINC00943	PDE7A
RNF139-AS1	PDE7A
AC025419.1	PDE7A
AC131009.1	PDE7A
LINC02454	PDE7A
AC011978.2	PDE7A
AC010245.2	PDE7A
AC100812.1	PDE7A
Z97832.2	PDE7A
LINC00426	KIR3DL1
LINC00470	PDE11A
LINC01748	PDE11A
AL954650.1	PDE11A
AL354714.3	PDE11A
LINC00964	PDE11A
AC022274.1	PDE11A
AC100858.2	PDE11A
AC100858.3	PDE11A
AL591848.3	PDE11A
AP005328.2	PDE11A
LINC00467	PPP2R2C
AC006305.1	PPP2R2C
AL158835.1	PPP2R2C
EPB41L4A-AS1	PPP2R2C
LINC00240	PPP2R2C
AC000067.1	PPP2R2C
AL138767.3	PPP2R2C
LINC01534	PPP2R2C
LINC01772	PPP2R2C
AC096543.2	PPP2R2C
LINC01315	PPP2R2C
LINC00327	PPP2R2C
LINC01503	PPP2R2C
LINC01675	PPP2R2C
LINC00494	PPP2R2C
LINC01343	PPP2R2C
FOXD2-AS1	PPP2R2C
AP000251.1	PPP2R2C
LINC01410	PPP2R2C
AL590705.3	PPP2R2C
AC018781.1	PPP2R2C
AC015909.1	PPP2R2C
AC106795.3	PPP2R2C
AC012625.1	PPP2R2C
LINC01385	PPP2R2C
AL137191.1	PPP2R2C
AC013652.2	PPP2R2C
AC104041.1	PPP2R2C
AL390728.6	PPP2R2C
AC015908.3	PPP2R2C
AC012213.3	PPP2R2C
LINC00663	PPP2R2C
AC009271.1	PPP2R2C
AC060766.4	PPP2R2C
AC011477.4	PPP2R2C
AC008764.6	PPP2R2C
AC091057.3	PPP2R2C
AC107976.1	PPP2R2C
AL109936.2	PPP2R2C
AL359504.2	PPP2R2C
AL158211.2	PPP2R2C
FGF14-AS2	PPP2R2C
Z97832.2	PPP2R2C
AL158211.4	PPP2R2C
AC092171.4	PPP2R2C
AC008124.1	PPP2R2C
AL133215.2	PPP2R2C
AC102953.2	PPP2R2C
LINC02408	TNFAIP6
AC112721.2	TNFAIP6
AL589684.1	TNFAIP6
AC012462.1	TNFAIP6
AL591468.1	TNFAIP6
AL157702.2	TNFAIP6
LINC01429	TNFAIP6
MIR181A1HG	TNFAIP6
AC108463.2	TNFAIP6
LINC01614	TNFAIP6
AL158166.2	TNFAIP6
LINC00327	TNFAIP6
AL162727.1	TNFAIP6
AF015262.1	TNFAIP6
AC073115.2	TNFAIP6
LINC02257	TNFAIP6
AC017002.3	TNFAIP6
DUBR	TNFAIP6
AC096888.1	TNFAIP6
LINC01060	TNFAIP6
AC015909.1	TNFAIP6
AC034199.1	TNFAIP6
LINC01969	TNFAIP6
AC113346.1	TNFAIP6
LINC02201	TNFAIP6
AC079209.1	TNFAIP6
AC109479.3	TNFAIP6
AC091979.1	TNFAIP6
AP002989.1	TNFAIP6
AC011595.2	TNFAIP6
AC090877.2	TNFAIP6
AC009093.1	TNFAIP6
LINC00567	TNFAIP6
AC134312.2	TNFAIP6
AC009093.2	TNFAIP6
AL512274.1	TNFAIP6
AC099786.3	TNFAIP6
AC138512.1	TNFAIP6
AC134312.5	TNFAIP6
LINC00922	TNFAIP6
AC090125.1	TNFAIP6
GAPLINC	TNFAIP6
LINC01929	TNFAIP6
LINC02560	TNFAIP6
LINC01050	TNFAIP6
AC108463.3	TNFAIP6
AC010904.2	TNFAIP6
CASC15	TNFAIP6
AL590438.1	TNFAIP6
AC006033.2	TNFAIP6
AL591468.1	PTPN6
AC007036.1	PTPN6
AL162414.1	PTPN6
RFX3-AS1	PTPN6
LINC00996	PTPN6
AC006033.2	PTPN6
LINC00623	PRDM4
SNHG15	PRDM4
LINC01503	PRDM4
PVT1	PRDM4
LINC00491	PRDM4
AC027031.2	PRDM4
AC104316.2	PRDM4
AL162413.1	PRDM4
AC092171.4	PRDM4
AL133215.2	PRDM4
LINC00467	PRR5-ARHGAP8
Z99774.1	PRR5-ARHGAP8
AC006305.1	PRR5-ARHGAP8
AC007249.1	PRR5-ARHGAP8
LINC02561	PRR5-ARHGAP8
AL008723.1	PRR5-ARHGAP8
LINC01980	PRR5-ARHGAP8
MIAT	PRR5-ARHGAP8
LINC01534	PRR5-ARHGAP8
NUP50-AS1	PRR5-ARHGAP8
HAGLROS	PRR5-ARHGAP8
LINC02041	PRR5-ARHGAP8
LINC02043	PRR5-ARHGAP8
LINC01136	PRR5-ARHGAP8
BARX1-AS1	PRR5-ARHGAP8
AL139412.1	PRR5-ARHGAP8
LINC02447	PRR5-ARHGAP8
AC126768.2	PRR5-ARHGAP8
CASC11	PRR5-ARHGAP8
PVT1	PRR5-ARHGAP8
AC012625.1	PRR5-ARHGAP8
LINC01932	PRR5-ARHGAP8
AC004080.2	PRR5-ARHGAP8
AC084116.3	PRR5-ARHGAP8
AC027031.2	PRR5-ARHGAP8
SNHG9	PRR5-ARHGAP8
AC007848.1	PRR5-ARHGAP8
AL139023.1	PRR5-ARHGAP8
AL391152.1	PRR5-ARHGAP8
LINC00519	PRR5-ARHGAP8
LINC00524	PRR5-ARHGAP8
AL359397.2	PRR5-ARHGAP8
PTCSC3	PRR5-ARHGAP8
LINC01491	PRR5-ARHGAP8
AC092130.1	PRR5-ARHGAP8
AL353719.1	PRR5-ARHGAP8
LINC01633	PRR5-ARHGAP8
AL591222.1	PRR5-ARHGAP8
AC006504.1	PRR5-ARHGAP8
AJ003147.1	PRR5-ARHGAP8
AC005256.1	PRR5-ARHGAP8
AC008738.2	PRR5-ARHGAP8
AC006504.5	PRR5-ARHGAP8
AC004221.1	PRR5-ARHGAP8
FGF14-AS2	PRR5-ARHGAP8
AC046143.2	PRR5-ARHGAP8
AL133215.2	PRR5-ARHGAP8
Z82243.1	PRR5-ARHGAP8
AL008718.2	PRR5-ARHGAP8
AL008582.1	PRR5-ARHGAP8
AL137191.1	PPP5C
LINC01572	PPP5C
FGF14-AS2	PPP5C
AC011287.1	MTSS1
LINC02067	MTSS1
LINC00964	MTSS1
AC100858.2	MTSS1
AC100858.3	MTSS1
LINC01356	STX2
AL390729.1	STX2
LINC01772	STX2
LINC01776	STX2
LINC00623	STX2
AC104461.1	STX2
LINC01060	STX2
LINC01179	STX2
AC079921.2	STX2
AC079209.1	STX2
AL590438.1	STX2
AL078644.2	STX2
LINC00519	MAP2K3
LINC00943	IL2RB
LINC02408	IL2RB
Z99774.1	IL2RB
BX255923.1	IL2RB
AL591468.1	IL2RB
LINC00623	IL2RB
AL162414.1	IL2RB
SLC2A1-AS1	IL2RB
AC108463.2	IL2RB
PGM5P4-AS1	IL2RB
RFX3-AS1	IL2RB
SNHG15	IL2RB
LINC01934	IL2RB
MIR155HG	IL2RB
AL592431.1	IL2RB
LINC02195	IL2RB
LINC00426	IL2RB
AC017002.3	IL2RB
LINC00996	IL2RB
AC034199.1	IL2RB
AC079209.1	IL2RB
LINC02446	IL2RB
LINC00944	IL2RB
LINC02416	IL2RB
AC008083.2	IL2RB
AC023906.2	IL2RB
LINC00567	IL2RB
AC007611.1	IL2RB
AC092368.3	IL2RB
AC068025.2	IL2RB
AC005256.1	IL2RB
AC243960.3	IL2RB
AL080317.2	IL2RB
AL590438.1	IL2RB
AC006033.2	IL2RB
AC009275.1	IL2RB
AL591468.1	PAG1
AL162727.1	PAG1
LINC00996	PAG1
AC034199.1	PAG1
AC006033.2	PAG1
OGFRP1	MAPK1
EPB41L4A-AS1	MAPK1
SNHG15	MAPK1
LINC01641	MAPK1
AC136443.3	MAPK1
AL445363.1	MAPK1
AC084757.2	MAPK1
AC004542.1	MAPK1
AC107976.1	MAPK1
AC010997.5	MAPK1
OGFRP1	CD38
CLEC12A-AS1	CD38
AC122710.2	TNFRSF10B
AC091185.1	TNFRSF10B
LINC01106	BAIAP2L2
LINP1	BAIAP2L2
LINC00327	BAIAP2L2
LINC01503	BAIAP2L2
TTLL11-IT1	BAIAP2L2
LINC00707	BAIAP2L2
LINC00958	BAIAP2L2
AC104024.2	BAIAP2L2
AC090409.1	BAIAP2L2
CASC15	BAIAP2L2
AC011287.1	NSMAF
RNF139-AS1	NSMAF
AC011978.2	NSMAF
AL356056.3	NSMAF
AL158835.1	TRAF5
LINC00839	ADRA1A
LINC00943	ADRA1A
AC020743.2	ADRA1A
AL592309.2	ADRA1A
LINC01574	ADRA1A
AC116049.2	ADRA1A
AC096711.1	ADRA1A
AC025176.1	ADRA1A
LINC02208	ADRA1A
AC096711.3	ADRA1A
AC091185.1	ADRA1A
AC023202.1	ADRA1A
AC023794.7	ADRA1A
AC012531.1	ADRA1A
LINC01355	ADRA1A
AC093849.1	ADRA1A
AC016205.1	ADRA1A
AL359504.2	ADRA1A
Z97832.2	ADRA1A
PART1	EXT1
AL138916.1	EXT1
LINC02577	EXT1
AC104461.1	EXT1
LINC02535	EXT1
LINC00941	EXT1
AC026250.1	EXT1
AC025419.1	EXT1
LINC00958	EXT1
AC069503.1	EXT1
LINC02454	EXT1
AL512274.1	EXT1
AL078644.2	EXT1
LINC00623	PTK2B
LINC00623	ROCK1
SNHG15	ROCK1
PVT1	ROCK1
AC104316.2	ROCK1
AL162413.1	ROCK1
LINC01116	LGALS1
MIR4435-2HG	LGALS1
AL049775.1	LGALS1
LINC01356	LGALS1
AC112721.2	LGALS1
CYTOR	LGALS1
LINC01615	LGALS1
AL589684.1	LGALS1
AL390729.1	LGALS1
AC017002.1	LGALS1
AC000067.1	LGALS1
AC012462.1	LGALS1
AC007879.2	LGALS1
AL157702.2	LGALS1
LINC01429	LGALS1
LINC00242	LGALS1
MYOSLID	LGALS1
ITGB1-DT	LGALS1
AL109924.2	LGALS1
LINC01614	LGALS1
LINC00704	LGALS1
AC005392.2	LGALS1
LINC01704	LGALS1
AC245595.1	LGALS1
AC002511.1	LGALS1
LINC00460	LGALS1
AL162727.1	LGALS1
LINC02535	LGALS1
LINC02539	LGALS1
LINC00330	LGALS1
LINC00601	LGALS1
AC017002.3	LGALS1
LINC00973	LGALS1
AC098487.1	LGALS1
LINC01060	LGALS1
AC015909.1	LGALS1
LINC01179	LGALS1
LINC01969	LGALS1
AC113346.1	LGALS1
AC109479.3	LGALS1
LINC02551	LGALS1
AP002989.1	LGALS1
LINC02454	LGALS1
LINC02407	LGALS1
LINC01269	LGALS1
LINC00911	LGALS1
AC009093.1	LGALS1
AC134312.2	LGALS1
AC083801.2	LGALS1
AC009093.2	LGALS1
AL512274.1	LGALS1
AC134312.5	LGALS1
AC004585.1	LGALS1
GAPLINC	LGALS1
LINC01929	LGALS1
LINC02081	LGALS1
AC060766.4	LGALS1
LINC02560	LGALS1
AC012065.3	LGALS1
LINC01050	LGALS1
AL365203.2	LGALS1
LINC00943	CHRNA6
AL138767.3	CHRNA6
AL592463.1	CHRNA6
AC023794.3	CHRNA6
AC096711.1	CHRNA6
AC106795.3	CHRNA6
LINC02208	CHRNA6
AC096711.3	CHRNA6
LINC00944	CHRNA6
AC023794.7	CHRNA6
LINC00944	CD70
AC010864.1	CD70
AL133215.2	CD70
LINC02195	BST2
LINC02328	BST2
LINC00519	BST2
PTCSC3	BST2
LINC01491	BST2
AC092130.1	BST2
AC060766.4	BST2
AC103702.2	BST2
AC011477.4	IGFBP5
AC112721.2	MYO10
EPB41L4A-AS1	MYO10
LINC00623	MYO10
AC108463.2	MYO10
SNHG15	MYO10
AP000943.1	MYO10
AL162727.1	MYO10
LINC00941	MYO10
LINC02067	MYO10
AC034223.1	MYO10
AC025419.1	MYO10
AP000943.2	MYO10
AC069503.1	MYO10
AC131009.1	MYO10
LINC02454	MYO10
AC026412.3	MYO10
AC109347.2	MYO10
AC073352.1	MYO10
AC092171.4	MYO10
AL078644.2	MYO10
AC010997.5	MYO10
OGFRP1	ARHGAP8
LINC00243	ARHGAP8
AL117329.1	ARHGAP8
LINC01876	ARHGAP8
LINC00858	ARHGAP8
AC011287.1	ARHGAP8
AL355303.1	ARHGAP8
LINC01639	ARHGAP8
LINC00964	ARHGAP8
PVT1	ARHGAP8
LINC02200	ARHGAP8
LINC01932	ARHGAP8
AC100858.2	ARHGAP8
AC023034.1	ARHGAP8
AC022087.1	ARHGAP8
AC083843.3	ARHGAP8
AC007342.4	ARHGAP8
AC073195.1	ARHGAP8
Z82243.1	ARHGAP8
AL359853.2	MAP2K1
LINC00313	CSNK1E
AL391704.1	CSNK1E
MYOSLID	CSNK1E
LINC00460	CSNK1E
LINC00707	CSNK1E
AC131254.1	CSNK1E
AC124276.2	CSNK1E
LINC02320	CSNK1E
AL049836.1	CSNK1E
LINC01910	CSNK1E
AC093484.4	CSNK1E
LINC02081	CSNK1E
AC004817.3	CSNK1E
AL365203.2	CSNK1E
AC090125.1	CHN1
GAPLINC	CHN1
LINC01929	CHN1
AP000251.1	DEK
MIR9-3HG	DEK
ANKRD34C-AS1	DEK
AC013652.1	DEK
LINC02560	DEK
AC004542.1	DEK
AC091057.3	DEK
EPB41L4A-AS1	YWHAZ
AC018781.1	YWHAZ
AC091563.1	YWHAZ
AC011978.2	YWHAZ
AC025171.5	YWHAZ
AL023755.1	SAG
AC112721.2	IL7R
AC012462.1	IL7R
LINC00623	IL7R
AC092614.1	IL7R
AC108463.2	IL7R
AC104461.1	IL7R
AL162727.1	IL7R
LINC01503	IL7R
AC017002.3	IL7R
LINC00996	IL7R
AC034199.1	IL7R
AC079209.1	IL7R
AP002989.1	IL7R
AL590438.1	IL7R
AC006033.2	IL7R
AC092171.4	IL7R
LINC00160	CAP2
AF015262.1	CAP2
PWAR6	CAP2
AC124312.2	CAP2
AL161668.3	CAP2
AC124312.3	CAP2
LINC00663	CAP2
LINC01106	RANGAP1
NUP50-AS1	RANGAP1
SNHG15	RANGAP1
Z83851.1	RANGAP1
PVT1	RANGAP1
AC136443.3	RANGAP1
AL445363.1	RANGAP1
AC104316.2	RANGAP1
LINC02084	RANGAP1
AC046143.2	RANGAP1
Z82243.1	RANGAP1
AC010997.5	RANGAP1
Z83851.2	RANGAP1
LINC00511	SH3BP1
AL109924.2	SH3BP1
Z83851.1	SH3BP1
AP000251.1	SH3BP1
AC007639.1	SH3BP1
AC080037.1	SH3BP1
Z83851.2	SH3BP1
AL161668.3	TRIM63
SFTA1P	GTPBP1
ITGB1-DT	GTPBP1
SNHG15	GTPBP1
LINC00426	GTPBP1
AC098487.1	GTPBP1
AC018781.1	GTPBP1
AC092368.3	GTPBP1
AC004542.1	GTPBP1
AC012065.3	GTPBP1
AC010735.2	GTPBP1
AC006033.2	GTPBP1
AC009275.1	GTPBP1
LINC02561	LRP12
CLEC12A-AS1	LRP12
AL033397.1	LRP12
AC009486.1	LRP12
CASC15	LRP12
LINC00336	CHRNB3
LINC02418	CHRNB3
AC090921.1	CHRNB3
AC019155.2	CHRNB3
LINC01627	CHRNB3
LINC02262	CHRNB3
AL662890.1	CHRNB3
AC092637.1	CHRNB3
AL583804.1	CHRNB3
C9orf135-AS1	CHRNB3
AL390838.1	CHRNB3
AC073486.1	CHRNB3
AC003087.1	CHRNB3
AL023755.1	CHRNB3
AC016877.1	CHRNB3
Z98742.1	CHRNB3
AL627443.1	CHRNB3
AC004895.1	CHRNB3
AL136985.1	CHRNB3
LINC00575	CHRNB3
LINC02543	CHRNB3
LINC01648	CHRNB3
AL358876.2	CHRNB3
AL136099.1	CHRNB3
AL512649.2	CHRNB3
AL139130.1	CHRNB3
AL592435.2	CHRNB3
LINC02271	CHRNB3
AC113391.1	CHRNB3
AC008885.2	CHRNB3
AC026414.1	CHRNB3
AC023794.3	CHRNB3
LINC02216	CHRNB3
LINC02225	CHRNB3
AC093857.1	CHRNB3
AC074344.2	CHRNB3
AC008525.1	CHRNB3
AC109927.2	CHRNB3
LINC01182	CHRNB3
AC016687.2	CHRNB3
LINC02214	CHRNB3
AC008667.3	CHRNB3
AC113391.2	CHRNB3
AC055717.1	CHRNB3
AC079054.1	CHRNB3
LINC00599	CHRNB3
AC090987.1	CHRNB3
AC105999.2	CHRNB3
AC009435.1	CHRNB3
AC103831.1	CHRNB3
LINC02365	CHRNB3
AC117373.1	CHRNB3
AC005840.2	CHRNB3
LINC02378	CHRNB3
LINC02451	CHRNB3
AC125603.1	CHRNB3
LINC02464	CHRNB3
AC073573.1	CHRNB3
LINC02424	CHRNB3
AC009803.3	CHRNB3
LINC02394	CHRNB3
AC079384.1	CHRNB3
AL138831.2	CHRNB3
AL138916.2	CHRNB3
AC104117.5	CHRNB3
LINC00327	LILRB4
LINC02195	LILRB4
LINC00426	LILRB4
AL049875.1	LILRB4
AC009093.1	LILRB4
LINC00567	LILRB4
AC009093.2	LILRB4
AC138512.1	LILRB4
AC006441.4	LILRB4
LINC01993	DKKL1
LINC00297	DKKL1
LINC00511	DKKL1
LINC00327	DKKL1
LINC02093	DKKL1
LINC02092	DKKL1
LINC01067	DKKL1
LINC02087	DKKL1
LINC02071	DKKL1
LINC00273	DKKL1
AL355112.1	DKKL1
LINC02281	DKKL1
AC004817.1	DKKL1
AL359238.1	DKKL1
AL583810.2	DKKL1
AL137191.1	DKKL1
LINC2194	DKKL1
AL031705.1	DKKL1
LINC02129	DKKL1
AC105430.1	DKKL1
AC018554.1	DKKL1
LINC00559	DKKL1
AC092138.2	DKKL1
AC007220.1	DKKL1
AC068512.1	DKKL1
LINC02080	DKKL1
AC004223.2	DKKL1
AL356740.1	DKKL1
FGF14-AS2	DKKL1
CASC11	CAP1
AL109615.2	TNFRSF10D
AC122710.2	TNFRSF10D
AC016877.3	TNFRSF10D
LINC00426	C5AR1
AC009093.1	C5AR1
LINC00567	C5AR1
AC138512.1	C5AR1
AL049775.1	LHB
AC015909.1	LHB
LINC01969	LHB
AC136443.3	LHB
AL132712.1	LHB
AC023813.3	LHB
LINC02081	LHB
AC060766.4	LHB
AC005479.2	LHB
AC108463.2	OSM
AL162727.1	OSM
AC017002.3	OSM
AC034199.1	OSM
AC079209.1	OSM
AC090877.2	OSM
AL158835.1	PDPN
LINC01096	PPP4R1

## Sheet: Genome Instability and Mutation
Table S4: Network for common GLCRPs.
lncRNA	Gene
LINC00467	RBX1
MIR4435-2HG	RBX1
CYTOR	RBX1
AL158835.1	RBX1
EPB41L4A-AS1	RBX1
LINC00240	RBX1
NUP50-AS1	RBX1
AC007952.3	RBX1
AC108463.2	RBX1
SNHG15	RBX1
Z83851.1	RBX1
MIR155HG	RBX1
LINC02539	RBX1
AC007731.3	RBX1
LINC00896	RBX1
AP000251.1	RBX1
LINC02067	RBX1
AC108488.1	RBX1
AC098487.1	RBX1
AC023794.1	RBX1
CASC11	RBX1
PVT1	RBX1
AC004080.2	RBX1
AC027031.2	RBX1
AC113192.2	RBX1
SNHG9	RBX1
AC136443.3	RBX1
AL132712.1	RBX1
AL445363.1	RBX1
AL359397.2	RBX1
AC104316.2	RBX1
AL390728.6	RBX1
AL353719.1	RBX1
AC019294.3	RBX1
LINC02127	RBX1
AC004585.1	RBX1
AC068025.2	RBX1
GAPLINC	RBX1
AC005256.1	RBX1
AC060766.4	RBX1
AL132655.2	RBX1
AC008764.6	RBX1
AC107976.1	RBX1
AC016773.1	RBX1
AL162413.1	RBX1
AC010719.1	RBX1
AL359504.2	RBX1
AC012213.4	RBX1
AL024498.1	RBX1
LINC02084	RBX1
AC073352.1	RBX1
AC046143.2	RBX1
AC021851.1	RBX1
AC092171.4	RBX1
AC064836.2	RBX1
AP000569.1	RBX1
AL133215.2	RBX1
AC010997.5	RBX1
Z83851.2	RBX1
AL008582.1	RBX1
