# Supplementary material for: Identification of cancer hallmark‐associated gene and lncRNA cooperative regulation pairs and dictate lncRNA roles in oral squamous cell carcinoma
Source: J Cell Mol Med. 2020 Mar 23;24(9):5213–23. doi: 10.1111/jcmm.15174 (PMC7205782; doi:10.1111/jcmm.15174)
Supplement: Supplementary file 5 — Table S4 [file JCMM-24-5213-s005.xlsx]

## Sheet: Sheet1
Table S5: Corresponding relations between lncRNA symbol names and ENSG IDs.
Symbol	ID
AC006033.2	ENSG00000272908
AL590438.1	ENSG00000272235
AC099786.3	ENSG00000261213
AC079209.1	ENSG00000253214
AC034199.1	ENSG00000250274
LINC00996	ENSG00000242258
SNHG15	ENSG00000232956
RFX3-AS1	ENSG00000232104
SLC2A1-AS1	ENSG00000227533
AL162414.1	ENSG00000227531
LINC00623	ENSG00000226067
AL591468.1	ENSG00000226004
LINC00426	ENSG00000238121
AC007611.1	ENSG00000260086
LINC02195	ENSG00000236481
LINC02081	ENSG00000267123
AC009720.1	ENSG00000246640
AL158835.1	ENSG00000224023
AC068025.2	ENSG00000266111
AC138512.1	ENSG00000261273
AL356740.1	ENSG00000267868
AC037487.1	ENSG00000265912
AC007342.5	ENSG00000262714
AL583810.2	ENSG00000258811
LINC01269	ENSG00000258689
AL583810.1	ENSG00000258593
AC126763.1	ENSG00000257391
SNHG9	ENSG00000255198
LINC02087	ENSG00000237057
LINC00327	ENSG00000232977
AC102953.2	ENSG00000273230
AC073335.2	ENSG00000273142
AC092171.4	ENSG00000272953
Z97832.2	ENSG00000272374
AL138831.2	ENSG00000272248
CASC15	ENSG00000272168
AL359694.2	ENSG00000261568
AL591222.1	ENSG00000261402
AL512274.1	ENSG00000261068
LINC02544	ENSG00000261039
AC012625.1	ENSG00000251361
LINC02163	ENSG00000251026
AC106795.3	ENSG00000250101
LINC01574	ENSG00000248859
AC084864.1	ENSG00000242078
AC004920.1	ENSG00000236046
BARX1-AS1	ENSG00000235601
AL122034.1	ENSG00000232598
AC005537.1	ENSG00000232006
EPB41L4A-AS1	ENSG00000224032
LINC02454	ENSG00000256268
AP002989.1	ENSG00000254987
AC037486.1	ENSG00000254303
LINC01179	ENSG00000249500
LINC01060	ENSG00000249378
LINC01060	ENSG00000281580
AC096888.1	ENSG00000244564
LINC00941	ENSG00000235884
AL162727.1	ENSG00000233817
LINC01614	ENSG00000230838
AC108463.2	ENSG00000230499
MIR181A1HG	ENSG00000229989
LINC01776	ENSG00000226053
AC012462.1	ENSG00000225166
AC112721.2	ENSG00000222032
AL161668.3	ENSG00000258604
AC110769.2	ENSG00000270019
AC004542.1	ENSG00000269972
AC007639.1	ENSG00000263680
LINC01572	ENSG00000261008
AL137191.1	ENSG00000259093
AL357153.2	ENSG00000257759
AC114763.1	ENSG00000228043
LINC01123	ENSG00000204588
OGFRP1	ENSG00000182057
LINC01094	ENSG00000251442
AL592431.1	ENSG00000235215
LINC00567	ENSG00000259831
AC122719.1	ENSG00000248949
AC004947.1	ENSG00000233760
AL157702.2	ENSG00000227482
BX255923.1	ENSG00000225655
AC092368.3	ENSG00000261512
AC091563.1	ENSG00000254343
AC104211.2	ENSG00000253177
LINC02147	ENSG00000249797
LINC02408	ENSG00000203585
AL158211.4	ENSG00000272516
AL158211.2	ENSG00000271981
AC138466.1	ENSG00000256312
AL359853.2	ENSG00000231966
AC010997.5	ENSG00000273248
AL078644.2	ENSG00000273004
AC091182.2	ENSG00000253746
LINC01605	ENSG00000253161
AC004542.2	ENSG00000269987
LINC01361	ENSG00000236268
AL365203.2	ENSG00000273038
AC044798.2	ENSG00000261815
AC134312.5	ENSG00000261327
AC009093.2	ENSG00000260517
AC134312.2	ENSG00000260162
AC009093.1	ENSG00000259807
AC090877.2	ENSG00000259721
AC011595.2	ENSG00000257890
LINC01969	ENSG00000251085
LINC02257	ENSG00000238042
AL109924.2	ENSG00000229720
LINC01429	ENSG00000227964
DUBR	ENSG00000243701
LINC00601	ENSG00000235180
AC093788.1	ENSG00000273449
AP005432.2	ENSG00000273335
AL133215.2	ENSG00000273162
AC018648.1	ENSG00000272905
AL021807.1	ENSG00000272468
AL138916.2	ENSG00000272397
AL160408.5	ENSG00000272362
AL133255.1	ENSG00000272312
AL645940.1	ENSG00000272217
AL024498.1	ENSG00000272097
AC016877.3	ENSG00000271930
AL136162.1	ENSG00000271888
AL031281.2	ENSG00000271840
AC012213.4	ENSG00000271830
AC016773.1	ENSG00000270195
AC015911.9	ENSG00000267625
AC004223.2	ENSG00000267457
AC090621.1	ENSG00000267401
LINC02080	ENSG00000267065
AP006219.1	ENSG00000266102
AP005271.1	ENSG00000265554
AC068512.1	ENSG00000265000
AP005209.1	ENSG00000264876
AC004148.1	ENSG00000262099
AC092138.2	ENSG00000261818
AC092337.1	ENSG00000261653
LINC01355	ENSG00000261326
LINC01355	ENSG00000283124
AC105430.1	ENSG00000261313
AC102797.1	ENSG00000261307
AL031123.2	ENSG00000261211
AC093536.2	ENSG00000260715
AC099518.1	ENSG00000260430
LINC2194	ENSG00000260264
LINC02314	ENSG00000259082
AL132719.1	ENSG00000258795
AL139317.1	ENSG00000258698
AL359238.1	ENSG00000258600
AC004817.1	ENSG00000258517
AC079384.1	ENSG00000258346
LINC02394	ENSG00000258332
AC073573.1	ENSG00000257808
LINC02281	ENSG00000257748
LINC02464	ENSG00000257677
AC125603.1	ENSG00000257654
LINC02378	ENSG00000256994
TMEM132D-AS2	ENSG00000256699
LINC00273	ENSG00000256642
AC013762.1	ENSG00000255558
AC024475.4	ENSG00000255314
AC024475.3	ENSG00000255269
AC109635.2	ENSG00000254518
AC090592.1	ENSG00000254456
AP003472.1	ENSG00000253824
AC105999.2	ENSG00000253802
AC090987.1	ENSG00000253656
AC084116.3	ENSG00000253530
AC079054.1	ENSG00000253189
AC073848.1	ENSG00000251679
AC055717.1	ENSG00000251536
AC113391.2	ENSG00000251446
AC008667.3	ENSG00000251387
LINC02214	ENSG00000251311
LINC02497	ENSG00000251182
AC074254.1	ENSG00000251176
AC093893.1	ENSG00000250905
AC109927.2	ENSG00000250577
AC093766.1	ENSG00000250501
AC097480.1	ENSG00000250064
LINC02225	ENSG00000249584
LINC02216	ENSG00000249551
LINC02071	ENSG00000249383
AC018781.1	ENSG00000248599
AC113355.1	ENSG00000248490
P4HA3-AS1	ENSG00000246211
RNF139-AS1	ENSG00000245149
AC078980.1	ENSG00000242029
LINC02271	ENSG00000240152
LINC02023	ENSG00000239205
AL592435.2	ENSG00000237756
AL139130.1	ENSG00000237390
AL512649.2	ENSG00000237062
AL355340.1	ENSG00000236799
LINC01067	ENSG00000236053
AL136099.1	ENSG00000235815
LINC02092	ENSG00000234721
TMEM212-AS1	ENSG00000234717
LINC02093	ENSG00000234634
AL606534.4	ENSG00000234116
AL358876.2	ENSG00000233645
AL353764.1	ENSG00000233081
BPESC1	ENSG00000232416
AC004895.1	ENSG00000231704
LINC01698	ENSG00000231648
AL627443.1	ENSG00000231297
LINC01972	ENSG00000230401
LINC01435	ENSG00000229981
LINC00400	ENSG00000229928
AC016877.1	ENSG00000229625
LINC00382	ENSG00000229175
AL023755.1	ENSG00000228697
AC003087.1	ENSG00000227930
AL390838.1	ENSG00000227463
C9orf135-AS1	ENSG00000225626
AL583804.1	ENSG00000225325
LINC00705	ENSG00000225269
AC092637.1	ENSG00000225209
AL662890.1	ENSG00000225173
LINC02262	ENSG00000224932
LINC01627	ENSG00000224648
LINC00297	ENSG00000224329
AC044784.1	ENSG00000223808
AC019155.2	ENSG00000219445
LINC02418	ENSG00000214039
LINC00336	ENSG00000197251
LINC01050	ENSG00000271216
Z99289.2	ENSG00000270661
SPACA6P-AS	ENSG00000269959
LINC02560	ENSG00000268307
AC124312.3	ENSG00000261069
AC103740.2	ENSG00000259727
LINC02392	ENSG00000258183
AC124276.2	ENSG00000255400
AC091979.1	ENSG00000254350
AC079921.2	ENSG00000249685
AC015909.1	ENSG00000249406
LINC00973	ENSG00000240476
AC073115.2	ENSG00000237471
AL158166.2	ENSG00000232259
AC104461.1	ENSG00000230623
AL589684.1	ENSG00000223811
FO393418.1	ENSG00000223695
PART1	ENSG00000152931
AC012313.5	ENSG00000268912
AC109347.2	ENSG00000272567
AC100858.3	ENSG00000255491
AC100858.2	ENSG00000255313
LINC00964	ENSG00000249816
LINC02067	ENSG00000240567
AC011287.1	ENSG00000229618
AC006441.4	ENSG00000266588
LINC00922	ENSG00000261742
AC139718.2	ENSG00000250855
AC004704.1	ENSG00000249815
AC078845.1	ENSG00000232053
AL049649.1	ENSG00000230990
AC012213.3	ENSG00000266289
LINC02016	ENSG00000244215
LINC00578	ENSG00000228221
FGF14-AS2	ENSG00000272143
LINC00519	ENSG00000258955
AC010904.2	ENSG00000272002
AC108463.3	ENSG00000271590
LINC01929	ENSG00000267013
GAPLINC	ENSG00000266835
AC090125.1	ENSG00000263655
AC109479.3	ENSG00000253979
LINC02201	ENSG00000251538
AC113346.1	ENSG00000251144
AC017002.3	ENSG00000240350
AF015262.1	ENSG00000234703
AC008083.2	ENSG00000258181
LINC02416	ENSG00000257924
AC027288.3	ENSG00000257894
LINC02407	ENSG00000257219
LINC00242	ENSG00000229214
LINC00242	ENSG00000280868
AC015908.3	ENSG00000264016
LINC00638	ENSG00000258701
CYTOR	ENSG00000222041
MIR4435-2HG	ENSG00000172965
AF131215.7	ENSG00000270076
AC022915.3	ENSG00000253892
AC104825.1	ENSG00000251615
LINC01704	ENSG00000231666
AL390729.1	ENSG00000224167
LINC01356	ENSG00000215866
AC015911.2	ENSG00000267035
LINC00944	ENSG00000256128
LINC02446	ENSG00000256039
AC131009.1	ENSG00000255992
AC026904.2	ENSG00000253140
LINC00384	ENSG00000232117
AC007036.1	ENSG00000227017
LINC00943	ENSG00000189238
AC093484.4	ENSG00000266651
LINC02461	ENSG00000258331
LINC01096	ENSG00000246095
LINC01120	ENSG00000223631
PGM5P4-AS1	ENSG00000231943
AL135818.2	ENSG00000260810
LINC00460	ENSG00000233532
AL049775.1	ENSG00000205562
AL451050.2	ENSG00000272205
AL139412.1	ENSG00000236947
AC005479.2	ENSG00000270000
AC060766.4	ENSG00000267547
AC004585.1	ENSG00000266088
AC007342.4	ENSG00000261804
LINC01775	ENSG00000267201
AC005546.1	ENSG00000266897
AC022087.1	ENSG00000259715
ANKRD34C-AS1	ENSG00000259234
AC023813.3	ENSG00000260052
AL132712.1	ENSG00000258534
AC136443.3	ENSG00000257264
AL117329.1	ENSG00000224271
AC122710.2	ENSG00000251365
AL109615.2	ENSG00000231881
CASC11	ENSG00000249375
AC007220.1	ENSG00000263033
LINC00559	ENSG00000261446
AC018554.1	ENSG00000261436
LINC02129	ENSG00000261045
AL031705.1	ENSG00000260646
AL355112.1	ENSG00000257472
LINC00511	ENSG00000227036
LINC01993	ENSG00000204277
AL049875.1	ENSG00000258526
AC104117.5	ENSG00000272431
AC009803.3	ENSG00000258280
LINC02424	ENSG00000258220
LINC02451	ENSG00000257164
AC005840.2	ENSG00000256433
AC117373.1	ENSG00000256137
LINC02365	ENSG00000254233
AC103831.1	ENSG00000253924
AC009435.1	ENSG00000253880
LINC00599	ENSG00000253230
LINC00599	ENSG00000284859
AC016687.2	ENSG00000250723
LINC01182	ENSG00000250634
AC008525.1	ENSG00000250377
AC074344.2	ENSG00000250180
AC093857.1	ENSG00000249892
AC023794.3	ENSG00000249388
AC026414.1	ENSG00000249153
AC008885.2	ENSG00000249100
AC113391.1	ENSG00000248484
LINC01648	ENSG00000233399
LINC02543	ENSG00000232947
LINC00575	ENSG00000231782
AL136985.1	ENSG00000231740
Z98742.1	ENSG00000230248
AC073486.1	ENSG00000227869
AC090921.1	ENSG00000214803
AC009486.1	ENSG00000261117
AL033397.1	ENSG00000231683
CLEC12A-AS1	ENSG00000231560
LINC02561	ENSG00000224034
AC009275.1	ENSG00000273297
AC010735.2	ENSG00000272622
AC012065.3	ENSG00000269976
AC098487.1	ENSG00000248161
ITGB1-DT	ENSG00000229656
SFTA1P	ENSG00000225383
Z83851.2	ENSG00000273366
AC080037.1	ENSG00000263893
AP000251.1	ENSG00000237594
Z83851.1	ENSG00000233903
LINC02018	ENSG00000272690
LINC01963	ENSG00000260804
AC012531.1	ENSG00000260597
AC023794.7	ENSG00000260470
AC023202.1	ENSG00000253891
AC090796.1	ENSG00000253821
LINC01934	ENSG00000234663
LINC01914	ENSG00000234362
AC096543.2	ENSG00000228734
AL138767.3	ENSG00000225913
Z82243.1	ENSG00000273243
AC046143.2	ENSG00000272707
LINC02084	ENSG00000272282
AC104316.2	ENSG00000259631
AL445363.1	ENSG00000259002
PVT1	ENSG00000249859
NUP50-AS1	ENSG00000226328
LINC01106	ENSG00000175772
LINC00663	ENSG00000266904
AC124312.2	ENSG00000257647
PWAR6	ENSG00000257151
LINC00160	ENSG00000230978
LINC01503	ENSG00000233901
AC092614.1	ENSG00000227542
LINP1	ENSG00000223784
AC025171.5	ENSG00000272382
AC011978.2	ENSG00000261542
AC091057.3	ENSG00000269974
AC013652.1	ENSG00000259345
MIR9-3HG	ENSG00000255571
AC004817.3	ENSG00000269927
LINC01910	ENSG00000266278
AL049836.1	ENSG00000258919
LINC02320	ENSG00000258404
AC131254.1	ENSG00000248964
LINC00707	ENSG00000238266
MYOSLID	ENSG00000229647
AL391704.1	ENSG00000224750
LINC00313	ENSG00000185186
AC073195.1	ENSG00000271855
AC083843.3	ENSG00000259820
AC023034.1	ENSG00000259594
LINC01932	ENSG00000253315
LINC02200	ENSG00000250358
LINC01639	ENSG00000236117
AL355303.1	ENSG00000231039
LINC00858	ENSG00000229404
LINC01876	ENSG00000226383
LINC00243	ENSG00000214894
LINC00243	ENSG00000227596
LINC00243	ENSG00000215523
LINC00243	ENSG00000229170
LINC00243	ENSG00000236006
AC073352.1	ENSG00000272662
AC026412.3	ENSG00000271119
AC069503.1	ENSG00000255856
AP000943.2	ENSG00000255666
AC025419.1	ENSG00000250748
AC034223.1	ENSG00000249102
AP000943.1	ENSG00000233536
AC011477.4	ENSG00000267581
AC103702.2	ENSG00000272763
AC092130.1	ENSG00000260237
LINC01491	ENSG00000259572
PTCSC3	ENSG00000259104
LINC02328	ENSG00000258733
AC010864.1	ENSG00000273008
ZNF582-AS1	ENSG00000267454
LINC01534	ENSG00000225975
AC096711.3	ENSG00000251598
LINC02208	ENSG00000250891
AC096711.1	ENSG00000249463
AL592463.1	ENSG00000232896
AC083801.2	ENSG00000260377
LINC00911	ENSG00000259107
LINC02551	ENSG00000254842
LINC00330	ENSG00000235097
LINC02539	ENSG00000234956
LINC02535	ENSG00000234155
AC002511.1	ENSG00000232680
AC245595.1	ENSG00000232527
AC005392.2	ENSG00000231412
LINC00704	ENSG00000231298
AC007879.2	ENSG00000225916
AC000067.1	ENSG00000225007
AC017002.1	ENSG00000224959
LINC01615	ENSG00000223485
LINC01116	ENSG00000163364
AL162413.1	ENSG00000270372
AC090809.1	ENSG00000253363
LINC00958	ENSG00000251381
AC026250.1	ENSG00000245522
LINC02577	ENSG00000228742
AL138916.1	ENSG00000227748
AP000350.6	ENSG00000273295
AL591848.3	ENSG00000260698
AC005479.1	ENSG00000259005
AC006206.2	ENSG00000256417
ADGRD1-AS1	ENSG00000256151
AL359504.2	ENSG00000271576
AC016205.1	ENSG00000267374
AC093849.1	ENSG00000261646
AC091185.1	ENSG00000253476
AC025176.1	ENSG00000250081
AC116049.2	ENSG00000249413
AL592309.2	ENSG00000236009
AC020743.2	ENSG00000231681
LINC00839	ENSG00000185904
AL356056.3	ENSG00000272430
AC090409.1	ENSG00000267279
AC104024.2	ENSG00000260328
TTLL11-IT1	ENSG00000237548
AC107976.1	ENSG00000270017
AC084757.2	ENSG00000259469
LINC01641	ENSG00000234277
AL080317.2	ENSG00000271789
AC243960.3	ENSG00000268355
AC005256.1	ENSG00000267073
AC023906.2	ENSG00000259178
MIR155HG	ENSG00000234883
Z99774.1	ENSG00000206028
LINC01772	ENSG00000226029
AC007952.3	ENSG00000230197
AL008582.1	ENSG00000273424
AL008718.2	ENSG00000273287
AC004221.1	ENSG00000267778
AC006504.5	ENSG00000267575
AC008738.2	ENSG00000267130
AJ003147.1	ENSG00000262521
AC006504.1	ENSG00000261770
LINC01633	ENSG00000260976
AL353719.1	ENSG00000260475
AL359397.2	ENSG00000259071
LINC00524	ENSG00000259023
AL391152.1	ENSG00000258592
AL139023.1	ENSG00000257869
AC007848.1	ENSG00000255983
AC027031.2	ENSG00000254615
AC004080.2	ENSG00000253508
AC126768.2	ENSG00000248994
LINC02447	ENSG00000245468
LINC01136	ENSG00000233791
LINC02043	ENSG00000232233
LINC02041	ENSG00000228952
HAGLROS	ENSG00000226363
MIAT	ENSG00000225783
LINC01980	ENSG00000225548
AL008723.1	ENSG00000224050
AC007249.1	ENSG00000217258
AC006305.1	ENSG00000206129
LINC00467	ENSG00000153363
OSMR-AS1	ENSG00000249740
LINC00491	ENSG00000250682
AC008124.1	ENSG00000273015
AL109936.2	ENSG00000271420
AC008764.6	ENSG00000269399
AC009271.1	ENSG00000267327
AL390728.6	ENSG00000259865
AC104041.1	ENSG00000259692
AC013652.2	ENSG00000259447
LINC01385	ENSG00000251604
AL590705.3	ENSG00000242375
LINC01410	ENSG00000238113
FOXD2-AS1	ENSG00000237424
LINC01343	ENSG00000237290
LINC00494	ENSG00000235621
LINC01675	ENSG00000234142
LINC01315	ENSG00000229891
LINC00240	ENSG00000224843
AP005328.2	ENSG00000272461
AC022274.1	ENSG00000253712
AL354714.3	ENSG00000232188
AL954650.1	ENSG00000228215
LINC01748	ENSG00000226476
LINC00470	ENSG00000132204
AC100812.1	ENSG00000272192
AC010245.2	ENSG00000272040
PACERR	ENSG00000273129
AL022324.3	ENSG00000272942
AC069544.1	ENSG00000272853
AC010719.1	ENSG00000270933
AC008750.7	ENSG00000268889
AC090377.1	ENSG00000267462
VASH1-AS1	ENSG00000258301
LINC00896	ENSG00000236499
AL021154.1	ENSG00000235052
FLVCR1-AS1	ENSG00000198468
AL512413.1	ENSG00000272088
AL365181.2	ENSG00000272068
AC034229.3	ENSG00000271998
AC021321.1	ENSG00000271966
AC103724.4	ENSG00000271938
AC008875.1	ENSG00000271788
Z98200.1	ENSG00000271734
AL078605.1	ENSG00000271234
AL513327.3	ENSG00000270115
AL670729.3	ENSG00000270104
AL359881.1	ENSG00000269978
AL158152.1	ENSG00000269929
AC034229.2	ENSG00000260515
AC098657.2	ENSG00000260322
AC078906.1	ENSG00000253317
AP003354.1	ENSG00000253263
AC008467.1	ENSG00000249476
AC111194.1	ENSG00000248317
MIRLET7DHG	ENSG00000230262
AL513329.1	ENSG00000227740
AL590644.1	ENSG00000204362
AP003469.4	ENSG00000261087
LINC01592	ENSG00000253658
ELFN1-AS1	ENSG00000236081
AL035446.1	ENSG00000234147
MIR99AHG	ENSG00000215386
DGCR9	ENSG00000273032
AL133467.4	ENSG00000270038
AC023824.3	ENSG00000260958
AC093515.1	ENSG00000260289
AC023034.2	ENSG00000259610
AL133467.2	ENSG00000258927
AC131532.1	ENSG00000258815
AC123905.1	ENSG00000257265
LINC02571	ENSG00000256166
LINC02315	ENSG00000251363
LINC01234	ENSG00000249550
CASC9	ENSG00000249395
LINC01194	ENSG00000248131
LINC01194	ENSG00000273954
AL359313.1	ENSG00000236366
LINC01518	ENSG00000233515
LINC01807	ENSG00000232023
LINC00954	ENSG00000228784
AL592486.1	ENSG00000228189
AC084018.1	ENSG00000272849
AC135012.2	ENSG00000268078
AC015908.2	ENSG00000263508
AC009120.3	ENSG00000260884
LINC00463	ENSG00000234056
LINC02090	ENSG00000230969
AC007879.3	ENSG00000234902
AC012442.1	ENSG00000228251
AC009502.1	ENSG00000227308
AP003438.1	ENSG00000254267
LINC00957	ENSG00000235314
AC099499.1	ENSG00000251654
AC007349.3	ENSG00000235728
AL590705.2	ENSG00000235494
AC025219.1	ENSG00000259445
AC116036.2	ENSG00000272360
LINC01135	ENSG00000234807
AL731563.3	ENSG00000272630
AP000569.1	ENSG00000273102
AC064836.2	ENSG00000272966
AC021851.1	ENSG00000272800
AL132655.2	ENSG00000268649
LINC02127	ENSG00000261637
AC019294.3	ENSG00000261043
AC113192.2	ENSG00000255133
AC023794.1	ENSG00000248265
AC108488.1	ENSG00000242282
AC007731.3	ENSG00000235578
LINC01701	ENSG00000232212
AP001046.1	ENSG00000225637
AP001048.1	ENSG00000223975
AL136131.2	ENSG00000236961
AC013731.1	ENSG00000270557
AC022762.2	ENSG00000267940
AL356056.1	ENSG00000229227
AC016737.1	ENSG00000271151
FO680682.1	ENSG00000266579
AP006621.2	ENSG00000255142
AC092910.3	ENSG00000242622
MUC20-OT1	ENSG00000281603
MUC20-OT1	ENSG00000242086
MUC20-OT1	ENSG00000281794
MUC20-OT1	ENSG00000280512
MUC20-OT1	ENSG00000281915
MUC20-OT1	ENSG00000280993
MUC20-OT1	ENSG00000281060
MUC20-OT1	ENSG00000282953
LINC01305	ENSG00000231453
AC012313.8	ENSG00000269473
AC008392.1	ENSG00000268186
LINC01484	ENSG00000253686
ZNF667-AS1	ENSG00000166770
AC068594.1	ENSG00000263718
AC106900.2	ENSG00000270460
AL359317.2	ENSG00000258957
AL133153.2	ENSG00000258798
AL157400.4	ENSG00000240996
LIX1-AS1	ENSG00000251513
MIR3945HG	ENSG00000251230
LINC01511	ENSG00000250584
LINC01511	ENSG00000281736
AL359715.3	ENSG00000272129
AC012557.1	ENSG00000271843
AC079610.2	ENSG00000270659
AC016044.1	ENSG00000259203
LINC02321	ENSG00000258884
LINC02014	ENSG00000248243
LINC01679	ENSG00000237989
AC104135.1	ENSG00000236209
AP000253.1	ENSG00000234509
LINC00319	ENSG00000188660
NEAT1	ENSG00000245532
AC106799.2	ENSG00000248973
LINC02100	ENSG00000248693
AL513123.1	ENSG00000236347
LINC01376	ENSG00000236204
KLHL7-AS1	ENSG00000230658
AC073912.2	ENSG00000256299
AP005230.1	ENSG00000263745
LINC02086	ENSG00000244649
AC239868.3	ENSG00000272993
AL359643.3	ENSG00000272142
AP001033.1	ENSG00000264964
AC009955.2	ENSG00000267919
LINC01905	ENSG00000267057
LINC02428	ENSG00000248740
AC097059.2	ENSG00000236098
AL512598.1	ENSG00000273107
AP005328.1	ENSG00000263551
LINC00677	ENSG00000259717
AC125603.3	ENSG00000258249
AL109924.1	ENSG00000225879
