# Supplementary material for: Identification of cancer hallmark‐associated gene and lncRNA cooperative regulation pairs and dictate lncRNA roles in oral squamous cell carcinoma
Source: J Cell Mol Med. 2020 Mar 23;24(9):5213–23. doi: 10.1111/jcmm.15174 (PMC7205782; doi:10.1111/jcmm.15174)
Supplement: Supplementary file 6 — Table S5 [file JCMM-24-5213-s006.xlsx]

## Sheet: Sheet1
Table S2: Detailed download links
Platform	Link
TCGA data	https://xenabrowser.net/datapages/?cohort=TCGA%20Head%20and%20Neck%20Cancer%20(HNSC)&removeHub=https%3A%2F%2Flocal.xena.ucsc.edu%3A7223.
GENCODE 31	https://www.gencodegenes.org
GSE30784	https://www.ncbi.nlm.nih.gov/geo/query/acc.cgi?acc=GSE30784
